# Supplementary material for: Pemafibrate Induces a Low Level of PPARα Agonist-Stimulated mRNA Expression of ANGPTL4 in ARPE19 Cell
Source: Bioengineering (Basel). 2024 Dec 9;11(12):1247. doi: 10.3390/bioengineering11121247 (PMC11673482; doi:10.3390/bioengineering11121247)
Supplement: Supplementary file 1 [file bioengineering-11-01247-s001.zip]

Archive with 3 entries (3 files):
- 1209primerTabS1.xlsx
- Pema Supplemental.pdf
- SupFile_list of all of the DEGs.xlsx
