# Supplementary material for: Pemafibrate Induces a Low Level of PPARα Agonist-Stimulated mRNA Expression of ANGPTL4 in ARPE19 Cell
Source: Bioengineering (Basel). 2024 Dec 9;11(12):1247. doi: 10.3390/bioengineering11121247 (PMC11673482; doi:10.3390/bioengineering11121247)
Supplement: Supplementary file 1 [file bioengineering-11-01247-s001.zip › 1209primerTabS1.xlsx]

## Sheet: Sheet1
Supplementary Table S1. Primers used in the present study.
		Sequence	Exon Location	RefSeqNumber
human RPLP0	Probe	5’-/56-FAM/CCCTGTCTT/ZEN/CCCTGGGCATCAC/3IABkFQ/-3’	2-3	NM_001002
	Primer2	5’-TCGTCTTTAAACCCTGCGTG-3’
	Primer1	5’-TGTCTGCTCCCACAATGAAAC-3’
human HIF1A	Probe	5’-/56-FAM/TGGCAAGCA/ZEN/TCCTGTACTGTCCTG/3IABkFQ/-3’	8-9	NM_181054
	Primer2	5’-CAACCCAGACATATCCACCTC-3’
	Primer1	5’-CTCTGATCATCTGACCAAAACTCA-3’
human ANGPTL4	Probe	5’-/56-FAM/TGAGTTGTG/ZEN/TCTGCAGGCTGTGA/3IABkFQ/-3’	1-2	NM_139314
	Primer2	5’-TTGTGGAAGAGTTGCTGGAT-3’
	Primer1	5’-CCACCGACCTCCCGTTA-3’
