# Supplementary material for: Pemafibrate Induces a Low Level of PPARα Agonist-Stimulated mRNA Expression of ANGPTL4 in ARPE19 Cell
Source: Bioengineering (Basel). 2024 Dec 9;11(12):1247. doi: 10.3390/bioengineering11121247 (PMC11673482; doi:10.3390/bioengineering11121247)
Supplement: Supplementary file 1 [file bioengineering-11-01247-s001.zip › SupFile_list of all of the DEGs.xlsx]

## Sheet: NT vs Pema down
GeneID	baseMean	log2FoldChange(B/A)	lfcSE	stat	pvalue	padj	chr	start	end	strand	gene_sym	gene_biotype	Description	EntrezGeneID	Cellular_Component_ID	Cellular_Component_Term	Molecular_Function_ID	Molecular_Function_Term	Biological_Process_ID	Biological_Process_Term	Cont_1	Cont_2	Cont_3	Pemafibrate_1	Pemafibrate_2	Pemafibrate_3
ENSG00000161958	2.22556	-4.64196	1.67625	-2.76924	0.00561864	0.362567	chr17	7438273	7444937	+	FGF11	protein_coding	Fibroblast growth factor	2256	GO:0005576	extracellular region	GO:0008083	growth factor activity	GO:0007165, GO:0007267, GO:0007399, GO:1905150	signal transduction, cell-cell signaling, nervous system development, regulation of voltage-gated sodium channel activity	4.04762	5.15978	4.14593	0	0	0
ENSG00000183560	1.8875	-4.40363	1.77337	-2.4832	0.0130207	0.638794	chr11	94304580	94308146	+	IZUMO1R	protein_coding	Receptor for IZUMO1 present at the cell surface of oocytes (oolemma), which is essential for species-specific gamete recognition and fertilization. The IZUMO1:IZUMO1R/JUNO interaction is a necessary adhesion event between sperm and egg that is required for fertilization but is not sufficient for cell fusion. The ligand-receptor interaction probably does not act as a membrane 'fusogen'. Does not b…	390243	GO:0031362, GO:0005576, GO:0005886	anchored component of external side of plasma membrane, extracellular region, plasma membrane	GO:0038023, GO:0005102	signaling receptor activity, signaling receptor binding	GO:0007155, GO:0007342, GO:0007338, GO:0035036	cell adhesion, fusion of sperm to egg plasma membrane involved in single fertilization, single fertilization, sperm-egg recognition	2.02381	6.19174	3.10945	0	0	0
ENSG00000269901	1.72445	-4.2723	1.94412	-2.19755	0.0279808	0.937637	chr16	87362536	87367476	+		lncRNA									0	4.12783	6.2189	0	0	0
ENSG00000248180	1.71033	-4.26233	1.84007	-2.3164	0.0205366	0.80272	chr4	87207092	87208086	+	GAPDHP60	processed_pseudogene									4.04762	1.03196	5.18242	0	0	0
ENSG00000184357	1.70732	-4.26027	1.84062	-2.31458	0.0206361	0.803809	chr6	27866792	27867588	-	H1-5	protein_coding	Histone H1 protein binds to linker DNA between nucleosomes forming the macromolecular structure known as the chromatin fiber. Histones H1 are necessary for the condensation of nucleosome chains into higher-order structured fibers. Acts also as a regulator of individual gene transcription through chromatin remodeling, nucleosome spacing and DNA methylation (By similarity).	3009	GO:0000785, GO:0000792, GO:0000786, GO:0005634	chromatin, heterochromatin, nucleosome, nucleus	GO:0031490, GO:0003690, GO:0042826, GO:0031492, GO:0003723	chromatin DNA binding, double-stranded DNA binding, histone deacetylase binding, nucleosomal DNA binding, RNA binding	GO:0006325, GO:0030261, GO:0071169, GO:0031936, GO:0045910, GO:0000122, GO:0006334, GO:0016584, GO:0030307, GO:0051574, GO:0050821	chromatin organization, chromosome condensation, establishment of protein localization to chromatin, negative regulation of chromatin silencing, negative regulation of DNA recombination, negative regulation of transcription by RNA polymerase II, nucleosome assembly, nucleosome positioning, positive regulation of cell growth, positive regulation of histone H3-K9 methylation, protein stabilization	4.04762	5.15978	1.03648	0	0	0
ENSG00000132965	1.70397	-4.25797	1.84124	-2.31255	0.0207473	0.806553	chr13	30713478	30764426	+	ALOX5AP	protein_coding	This gene encodes a protein which, with 5-lipoxygenase, is required for leukotriene synthesis. Leukotrienes are arachidonic acid metabolites which have been implicated in various types of inflammatory responses, including asthma, arthritis and psoriasis. This protein localizes to the plasma membrane. Inhibitors of its function impede translocation of 5-lipoxygenase from the cytoplasm to the cell …	241	GO:0005789, GO:0016021	endoplasmic reticulum membrane, integral component of membrane	GO:0008047	enzyme activator activity	GO:0019370	leukotriene biosynthetic process	5.05953	4.12783	1.03648	0	0	0
ENSG00000236283	1.70139	-4.25622	1.832	-2.32326	0.0201652	0.793619	chr2	164840661	165208261	+		lncRNA									6.07144	2.06391	2.07297	0	0	0
ENSG00000165124	1.69988	-4.25488	1.94969	-2.18233	0.0290849	0.956959	chr9	110365248	110579880	-	SVEP1	protein_coding	Predicted to enable calcium ion binding activity and chromatin binding activity. Predicted to be involved in epidermis development and lymph vessel morphogenesis. Predicted to act upstream of or within several processes, including Tie signaling pathway; lymph circulation; and lymph vessel development. Located in cytoplasm and nucleus. [provided by Alliance of Genome Resources, Apr 2022]	79987	GO:0005576	extracellular region	GO:0005509	calcium ion binding	GO:0003017, GO:0007160, GO:0008544, GO:0010467, GO:0010572, GO:0036303, GO:0045906, GO:0045959, GO:0048014, GO:0120193	lymph circulation, cell-matrix adhesion, epidermis development, gene expression, positive regulation of platelet activation, lymph vessel morphogenesis, negative regulation of vasoconstriction, negative regulation of complement activation, classical pathway, Tie signaling pathway, tight junction organization	6.07144	4.12783	0	0	0	0
ENSG00000182687	3.21655	-4.13788	1.62409	-2.54782	0.01084	0.574078	chr17	76074781	76077537	+	GALR2	protein_coding	Receptor for the hormone galanin and GALP. Receptor for the hormone spexin-1 (PubMed:24517231). The activity of this receptor is mediated by G proteins that activate the phospholipase C/protein kinase C pathway (via G(q)) and that inhibit adenylyl cyclase (via G(i)).	8811	GO:0005929, GO:0016021, GO:0005887, GO:0005886	cilium, integral component of membrane, integral component of plasma membrane, plasma membrane	GO:0008528, GO:0004966, GO:0042923, GO:0017046	G protein-coupled peptide receptor activity, galanin receptor activity, neuropeptide binding, peptide hormone binding	GO:0007189, GO:0007188, GO:0007166, GO:0007631, GO:0090663, GO:0043647, GO:0007611, GO:0007275, GO:0006936, GO:0007194, GO:0031175, GO:0007218, GO:0046488, GO:0007200, GO:0007204, GO:1902608, GO:0045944	adenylate cyclase-activating G protein-coupled receptor signaling pathway, adenylate cyclase-modulating G protein-coupled receptor signaling pathway, cell surface receptor signaling pathway, feeding behavior, galanin-activated signaling pathway, inositol phosphate metabolic process, learning or memory, multicellular organism development, muscle contraction, negative regulation of adenylate cyclas…	14.1667	1.03196	3.10945	0	0.99119	0
ENSG00000224004	1.53791	-4.10922	2.01125	-2.04312	0.0410405	0.998391	chr14	53991101	53991995	-	ATP5F1CP1	processed_pseudogene		645560							3.03572	6.19174	0	0	0	0
ENSG00000232926	1.52939	-4.10273	1.91376	-2.14381	0.0320482	0.988746	chr22	19887289	19887970	+	RPL8P5	processed_pseudogene		100271044							6.07144	1.03196	2.07297	0	0	0
ENSG00000272969	1.37228	-3.9438	1.93406	-2.03913	0.0414369	0.998391	chr4	55547112	55547889	+		lncRNA									2.02381	2.06391	4.14593	0	0	0
ENSG00000254743	1.36743	-3.9397	1.92674	-2.04475	0.0408797	0.998391	chr11	59741325	59742049	+	OR10V3P	unprocessed_pseudogene	Olfactory receptors interact with odorant molecules in the nose, to initiate a neuronal response that triggers the perception of a smell. The olfactory receptor proteins are members of a large family of G-protein-coupled receptors (GPCR) arising from single coding-exon genes. Olfactory receptors share a 7-transmembrane domain structure with many neurotransmitter and hormone receptors and are resp…	81342							3.03572	3.09587	2.07297	0	0	0
ENSG00000274615	12.2769	-3.85429	0.900821	-4.27864	1.88036e-05	0.00485354	chr17	38078262	38124770	+	NPEPPSP1	unprocessed_pseudogene	Predicted to enable metalloaminopeptidase activity; peptide binding activity; and zinc ion binding activity. Predicted to be involved in peptide catabolic process and proteolysis. Located in extracellular exosome. [provided by Alliance of Genome Resources, Apr 2022]	440434	GO:0005615, GO:0005737, GO:0016020, GO:0070062	extracellular space, cytoplasm, membrane, extracellular exosome	GO:0008270, GO:0042277, GO:0070006	zinc ion binding, peptide binding, metalloaminopeptidase activity	GO:0006508, GO:0043171	proteolysis, peptide catabolic process	16.1905	7.2237	45.6053	1.06556	0.99119	2.58534
ENSG00000243797	2.58819	-3.79375	1.65324	-2.29473	0.0217485	0.827513	chr7	106372251	106770207	-		lncRNA									1.01191	5.15978	8.29187	1.06556	0	0
ENSG00000223875	2.39798	-3.67748	1.67241	-2.19891	0.0278841	0.935976	chr22	15852990	15893942	+	NBEAP3	unprocessed_pseudogene									6.07144	1.03196	6.2189	1.06556	0	0
ENSG00000187726	2.20463	-3.56832	1.6735	-2.13225	0.0329862	0.997239	chr11	73951026	73970366	+	DNAJB13	protein_coding	This gene encodes a member of the heat shock protein 40 co-chaperone family which is produced in large amounts in the testis and is located on the radial spokes of the axoneme in human sperm flagella and other flagellar structures. The encoded protein associates with the sperm annulus, as part of the septin complex, through direct interaction with septin 4, during sperm terminal differentiation. …	374407	GO:0001534, GO:0005829, GO:0031514, GO:0036126, GO:0097224	radial spoke, cytosol, motile cilium, sperm flagellum, sperm connecting piece	GO:0051082	unfolded protein binding	GO:0006457	protein folding	2.02381	5.15978	5.18242	0	0	0.861781
ENSG00000258171	2.19385	-3.56241	1.66273	-2.14251	0.0321526	0.988933	chr12	93173470	93182299	+	LINC02412	lncRNA									5.05953	3.09587	4.14593	0	0	0.861781
ENSG00000287887	2.06175	-3.43973	1.69193	-2.03302	0.0420509	0.998391	chr13	24747658	24755201	+		lncRNA									3.03572	5.15978	3.10945	1.06556	0	0
ENSG00000219133	2.04602	-3.43775	1.68986	-2.03434	0.0419176	0.998391	chr1	204346776	204347258	-	RPL21P19	processed_pseudogene		641293							4.04762	4.12783	3.10945	0	0.99119	0
ENSG00000163633	2.05507	-3.43576	1.69259	-2.02988	0.0423685	0.998391	chr4	86876205	86892422	-	C4orf36	protein_coding		132989							5.05953	3.09587	3.10945	1.06556	0	0
ENSG00000232519	3.72735	-3.3646	1.47956	-2.27406	0.0229624	0.852198	chr1	155609776	155610380	-		lncRNA									17.2024	1.03196	2.07297	1.06556	0.99119	0
ENSG00000275882	34.2176	-3.20138	1.2592	-2.5424	0.0110095	0.578777	chrX	154639978	154648275	-	IKBKGP1	unprocessed_pseudogene		246210							3.03572	60.8854	121.269	8.52452	2.97357	8.61781
ENSG00000247675	3.01878	-3.09702	1.52806	-2.02677	0.0426864	0.998391	chr11	46846410	46874421	+	LRP4-AS1	lncRNA		100507401							13.1548	1.03196	2.07297	0	0.99119	0.861781
ENSG00000119630	2.89077	-2.99875	1.4398	-2.08275	0.037274	0.998391	chr14	74941834	74955626	-	PGF	protein_coding	This gene encodes a growth factor found in placenta which is homologous to vascular endothelial growth factor. Alternatively spliced transcripts encoding different isoforms have been found for this gene.[provided by RefSeq, Jun 2011]	5228	GO:0005576, GO:0016020	extracellular region, membrane	GO:0008083	growth factor activity	GO:0051781	positive regulation of cell division	4.04762	7.2237	4.14593	1.06556	0	0.861781
ENSG00000282961	2.88074	-2.99444	1.44014	-2.07927	0.0375929	0.998391	chr8	127079874	127092600	+	PRNCR1	lncRNA		101867536							7.08334	4.12783	4.14593	1.06556	0	0.861781
ENSG00000232993	2.68222	-2.94774	1.49701	-1.96909	0.0489428	0.998391	chr1	53069938	53085502	-		lncRNA									5.05953	4.12783	5.18242	0	0	1.72356
ENSG00000254244	3.86601	-2.85292	1.2233	-2.33216	0.0196924	0.784709	chr8	4787332	4788584	+	PAICSP4	processed_pseudogene									9.10715	6.19174	5.18242	0	0.99119	1.72356
ENSG00000272694	3.51609	-2.73515	1.29402	-2.11368	0.0345423	0.998391	chr22	37371684	37372858	+		lncRNA									5.05953	5.15978	8.29187	0	0	2.58534
ENSG00000288713	3.39327	-2.58671	1.23965	-2.08664	0.0369203	0.998391	chr3	124723524	124730422	-		lncRNA									6.07144	7.2237	4.14593	1.06556	0.99119	0.861781
ENSG00000181240	3.42863	-2.56618	1.27568	-2.01161	0.0442608	0.998391	chr19	6426037	6433779	-	SLC25A41	protein_coding	Calcium-independent ATP-Mg/Pi exchanger that catalyzes the electroneutral exchange of Mg-ATP or free ADP against an hydrogenphosphate and participates in the net transport of adenine nucleotides across the mitochondria inner membrane.	284427	GO:0016021, GO:0005743, GO:0005739	integral component of membrane, mitochondrial inner membrane, mitochondrion	GO:0015217, GO:0005347	ADP transmembrane transporter activity, ATP transmembrane transporter activity	GO:0015866, GO:0015867, GO:0140021, GO:1990544	ADP transport, ATP transport, mitochondrial ADP transmembrane transport, mitochondrial ATP transmembrane transport	3.03572	5.15978	9.32835	1.06556	1.98238	0
ENSG00000146216	3.4074	-2.55837	1.27064	-2.01344	0.0440679	0.998391	chr6	43243481	43288258	+	TTBK1	protein_coding	Summary:This gene belongs to the casein kinase 1 superfamily. The encoded protein is a neuron-specific, serine/threonine and tyrosine kinase, which regulates phosphorylation of tau, a protein that associates with microtubule assemblies and stabilizes them. Genetic variants in this gene are associated with Alzheimer's disease. [provided by RefSeq, Jul 2016]	84630	GO:0005634, GO:0005654, GO:0005737, GO:0005829, GO:0005875, GO:0043025, GO:0048471	nucleus, nucleoplasm, cytoplasm, cytosol, microtubule associated complex, neuronal cell body, perinuclear region of cytoplasm	GO:0005524, GO:0004672	ATP binding, protein kinase activity	GO:0006468, GO:0007165, GO:0007611, GO:0010628, GO:0010629, GO:0018105, GO:0018105, GO:0018105, GO:0018107, GO:0018108, GO:0018108, GO:0021762, GO:0032091, GO:0032273, GO:0061890, GO:1903980, GO:1904031, GO:2001056	protein phosphorylation, signal transduction, learning or memory, positive regulation of gene expression, negative regulation of gene expression, peptidyl-serine phosphorylation, peptidyl-serine phosphorylation, peptidyl-serine phosphorylation, peptidyl-threonine phosphorylation, peptidyl-tyrosine phosphorylation, peptidyl-tyrosine phosphorylation, substantia nigra development, negative regulatio…	8.09525	6.19174	3.10945	1.06556	1.98238	0
ENSG00000175356	3.98991	-2.4785	1.21615	-2.03799	0.0415507	0.998391	chr11	9019476	9138114	-	SCUBE2	protein_coding	Predicted to enable calcium ion binding activity; hedgehog family protein binding activity; and lipid binding activity. Predicted to be involved in signal transduction. Predicted to act upstream of or within several processes, including positive regulation of chondrocyte proliferation; positive regulation of osteoblast differentiation; and positive regulation of smoothened signaling pathway. Pred…	57758	GO:0005615	extracellular space	GO:0005509, GO:0097108	calcium ion binding, hedgehog family protein binding	GO:0003413, GO:1902732, GO:0045778, GO:0045669, GO:0045880	chondrocyte differentiation involved in endochondral bone morphogenesis, positive regulation of chondrocyte proliferation, positive regulation of ossification, positive regulation of osteoblast differentiation, positive regulation of smoothened signaling pathway	8.09525	9.28761	3.10945	0	0	3.44712
ENSG00000280018	5.0748	-2.41768	1.03194	-2.34286	0.0191367	0.779924	chr21	6986450	6997765	-	LOC105379499	lncRNA		105379499							9.10715	3.09587	13.4743	1.06556	1.98238	1.72356
ENSG00000263680	3.84929	-2.36686	1.16916	-2.02441	0.0429282	0.998391	chr17	72425939	72428852	+		lncRNA									9.10715	6.19174	4.14593	1.06556	0	2.58534
ENSG00000197943	3.89469	-2.32631	1.14155	-2.03785	0.0415654	0.998391	chr16	81779279	81962685	+	PLCG2	protein_coding	Mediates the production of the second messenger molecules diacylglycerol (DAG) and inositol 1,4,5-trisphosphate (IP3). Plays an important role in the regulation of intracellular signaling cascades.	5336	GO:0005737, GO:0005829, GO:0005886, GO:0005886, GO:0005886, GO:0032587, GO:0032587, GO:0045121, GO:0048471, GO:0070062, GO:0097708	cytoplasm, cytosol, plasma membrane, plasma membrane, plasma membrane, ruffle membrane, ruffle membrane, membrane raft, perinuclear region of cytoplasm, extracellular exosome, intracellular vesicle	GO:0004435	phosphatidylinositol phospholipase C activity	GO:0035556, GO:0009395	intracellular signal transduction, phospholipid catabolic process	9.10715	3.09587	7.25539	1.06556	1.98238	0.861781
ENSG00000187952	8.19828	-2.28025	0.809147	-2.8181	0.00483094	0.332719	chr1	21428303	21429536	+	HS6ST1P1	processed_pseudogene									15.1786	10.3196	15.5473	0	2.97357	5.17068
ENSG00000255568	3.73531	-2.25241	1.13563	-1.9834	0.047323	0.998391	chr21	39313907	39314962	+	BRWD1-AS2	lncRNA		103091865							5.05953	7.2237	6.2189	1.06556	1.98238	0.861781
ENSG00000164411	6.4173	-2.24836	0.896281	-2.50854	0.012123	0.612584	chr6	87282980	87329278	-	GJB7	protein_coding	Connexins, such as GJB7, are involved in the formation of gap junctions, intercellular conduits that directly connect the cytoplasms of contacting cells. Each gap junction channel is formed by docking of 2 hemichannels, each of which contains 6 connexin subunits (Sohl et al., 2003 [PubMed 12881038]).[supplied by OMIM, Mar 2008].	375519	GO:0005922, GO:0016021	connexin complex, integral component of membrane	GO:0005243, GO:0005243	gap junction channel activity, gap junction channel activity	GO:0007154	cell communication	9.10715	11.3515	11.4013	3.19669	0	3.44712
ENSG00000143536	4.55915	-2.23253	1.02962	-2.16831	0.0301349	0.972986	chr1	152409243	152414263	-	CRNN	protein_coding	Promotes cell proliferation, G1/S cell cycle progression and induces expression of the cell cycle regulator CCND1 (PubMed:30009832). Regulates proliferation induced by proinflammatory cytokine response via activation of NFKB1 and PI3K/AKT signaling pathways (PubMed:30009832).	49860	GO:0005737, GO:0070062, GO:0016020	cytoplasm, extracellular exosome, membrane	GO:0005509, GO:0048306, GO:0046914	calcium ion binding, calcium-dependent protein binding, transition metal ion binding	GO:0098609, GO:0071345, GO:1902808, GO:0010838, GO:0051092, GO:0010468, GO:0014066, GO:0009408	cell-cell adhesion, cellular response to cytokine stimulus, positive regulation of cell cycle G1/S phase transition, positive regulation of keratinocyte proliferation, positive regulation of NF-kappaB transcription factor activity, regulation of gene expression, regulation of phosphatidylinositol 3-kinase signaling, response to heat	8.09525	5.15978	9.32835	1.06556	1.98238	1.72356
ENSG00000204778	11.8106	-2.17058	0.718695	-3.02017	0.00252637	0.223404	chr9	65287914	65323015	-	CBWD4P	unprocessed_pseudogene		653510							7.08334	22.703	27.9851	8.52452	1.98238	2.58534
ENSG00000177699	5.10488	-2.07102	0.96084	-2.15543	0.0311284	0.983859	chr15	78978889	78985926	+	LOC100129540	lncRNA		100129540							7.08334	9.28761	8.29187	2.13113	2.97357	0.861781
ENSG00000288823	4.75022	-1.95108	0.984357	-1.98209	0.0474691	0.998391	chr10	73780624	73782011	-		lncRNA									7.08334	9.28761	6.2189	3.19669	0.99119	1.72356
ENSG00000235904	4.74019	-1.94812	0.988834	-1.97012	0.0488251	0.998391	chr3	29054570	29290726	-	RBMS3-AS3	lncRNA									10.1191	6.19174	6.2189	3.19669	0.99119	1.72356
ENSG00000156875	8.20956	-1.79599	0.814229	-2.20575	0.0274012	0.931066	chr1	100038095	100083377	+	MFSD14A	protein_coding	Hippocampus abundant transcript 1 protein	64645	GO:0016021	integral component of membrane	GO:0022857	transmembrane transporter activity	GO:0001675, GO:0030382, GO:0007289	acrosome assembly, sperm mitochondrion organization, spermatid nucleus differentiation	10.1191	19.6072	8.29187	8.52452	0.99119	1.72356
ENSG00000225151	11.2494	-1.78581	0.652506	-2.73685	0.00620305	0.389745	chr15	84199311	84230136	-	GOLGA2P7	transcribed_unprocessed_pseudogene									11.131	19.6072	21.7662	4.26226	2.97357	7.75603
ENSG00000226054	28.3567	-1.68886	0.454943	-3.71225	0.000205426	0.0328808	chr21	36130489	36131376	+	MEMO1P1	processed_pseudogene									30.3572	66.0452	33.1675	13.8523	19.8238	6.89425
ENSG00000068976	10.8213	-1.54627	0.626606	-2.4677	0.0135985	0.650434	chr11	64746389	64759974	-	PYGM	protein_coding	Allosteric enzyme that catalyzes the rate-limiting step in glycogen catabolism, the phosphorolytic cleavage of glycogen to produce glucose-1-phosphate, and plays a central role in maintaining cellular and organismal glucose homeostasis.	5837	GO:0005737, GO:0005829, GO:0070062	cytoplasm, cytosol, extracellular exosome	GO:0008184, GO:0102250, GO:0000166, GO:0030170, GO:0102499	glycogen phosphorylase activity, linear malto-oligosaccharide phosphorylase activity, nucleotide binding, pyridoxal phosphate binding, SHG alpha-glucan phosphorylase activity	GO:0005980, GO:0005977	glycogen catabolic process, glycogen metabolic process	15.1786	15.4793	17.6202	6.39339	5.94714	4.3089
ENSG00000178776	10.9029	-1.51877	0.664419	-2.28587	0.0222622	0.838151	chr5	147880726	147906538	-	C5orf46	protein_coding	Uncharacterized protein C5orf46	389336	GO:0070062	extracellular exosome	GO:0003674, GO:0005515	molecular_function, protein binding	GO:0008150	biological_process	16.1905	20.6391	11.4013	8.52452	6.93833	1.72356
ENSG00000148200	9.7298	-1.44033	0.734044	-1.96219	0.0497405	0.998391	chr9	124517275	124771311	-	NR6A1	protein_coding	This gene encodes an orphan nuclear receptor which is a member of the nuclear hormone receptor family. Its expression pattern suggests that it may be involved in neurogenesis and germ cell development. The protein can homodimerize and bind DNA, but in vivo targets have not been identified. Alternate splicing results in multiple transcript variants.[provided by RefSeq, Jun 2013].	2649	GO:0005634	nucleus	GO:0003700, GO:0043565, GO:0008270	DNA-binding transcription factor activity, sequence-specific DNA binding, zinc ion binding	GO:0000122, GO:0006357, GO:0007276, GO:0030522, GO:0045944	negative regulation of transcription by RNA polymerase II, regulation of transcription by RNA polymerase II, gamete generation, intracellular receptor signaling pathway, positive regulation of transcription by RNA polymerase II	22.2619	13.4154	7.25539	2.13113	2.97357	10.3414
ENSG00000126778	9.14092	-1.4154	0.717583	-1.97246	0.0485577	0.998391	chr14	60643421	60658259	-	SIX1	protein_coding	The protein encoded by this gene is a homeobox protein that is similar to the Drosophila 'sine oculis' gene product. This gene is found in a cluster of related genes on chromosome 14 and is thought to be involved in limb development. Defects in this gene are a cause of autosomal dominant deafness type 23 (DFNA23) and branchiootic syndrome type 3 (BOS3). [provided by RefSeq, Jul 2008].	6495	GO:0000785, GO:0005634, GO:0005634, GO:0005654, GO:0005667, GO:0005667, GO:0005730, GO:0005737	chromatin, nucleus, nucleus, nucleoplasm, transcription regulator complex, transcription regulator complex, nucleolus, cytoplasm	GO:0003700, GO:0000976	DNA-binding transcription factor activity, transcription cis-regulatory region binding	GO:0045892	negative regulation of transcription, DNA-templated	10.1191	10.3196	19.6932	2.13113	3.96476	8.61781
ENSG00000205702	9.24724	-1.37361	0.667099	-2.05907	0.0394873	0.998391	chr22	42140203	42149455	-	CYP2D7	protein_coding		105377203	GO:0016021	integral component of membrane	GO:0020037, GO:0005506, GO:0004497, GO:0016705	heme binding, iron ion binding, monooxygenase activity, oxidoreductase activity, acting on paired donors, with incorporation or reduction of molecular oxygen			14.1667	11.3515	14.5108	5.32782	4.95595	5.17068
ENSG00000214827	9.50529	-1.33907	0.679076	-1.9719	0.0486208	0.998391	chrX	155064034	155147937	-	MTCP1	protein_coding	Enhances the phosphorylation and activation of AKT1 and AKT2.	4515	GO:0032991	protein-containing complex	GO:0019901, GO:0043539	protein kinase binding, protein serine/threonine kinase activator activity	GO:0033138, GO:0071902	positive regulation of peptidyl-serine phosphorylation, positive regulation of protein serine/threonine kinase activity	16.1905	16.5113	8.29187	3.19669	5.94714	6.89425
ENSG00000287104	16.3713	-1.2891	0.523372	-2.46306	0.0137755	0.654858	chr4	6985913	6987052	-		lncRNA									20.2381	17.5433	32.131	7.45895	7.92952	12.9267
ENSG00000177453	11.1236	-1.2779	0.62915	-2.03116	0.0422386	0.998391	chr5	43192071	43280850	+	NIM1K	protein_coding	Serine/threonine-protein kinase NIM1	167359	GO:0005737, GO:0005634	cytoplasm, nucleus	GO:0005524, GO:0000287, GO:0106310, GO:0004674, GO:0106311	ATP binding, magnesium ion binding, protein serine kinase activity, protein serine/threonine kinase activity, protein threonine kinase activity	GO:0042149, GO:0035556, GO:0006468	cellular response to glucose starvation, intracellular signal transduction, protein phosphorylation	18.2143	18.5752	10.3648	9.59008	3.96476	6.03247
ENSG00000163207	63.5157	-1.21503	0.266162	-4.56502	4.99453e-06	0.0015063	chr1	152908546	152911886	+	IVL	protein_coding	Part of the insoluble cornified cell envelope (CE) of stratified squamous epithelia.	3713	GO:0005813, GO:0001533, GO:0005737, GO:0005829, GO:0070062, GO:0016604	centrosome, cornified envelope, cytoplasm, cytosol, extracellular exosome, nuclear body	GO:0005515	protein binding	GO:0018153, GO:0031424, GO:0030216, GO:0018149, GO:0010224	isopeptide cross-linking via N6-(L-isoglutamyl)-L-lysine, keratinization, keratinocyte differentiation, peptide cross-linking, response to UV-B	95.1192	86.6843	84.9917	37.2948	28.7445	48.2597
ENSG00000012779	16.4458	-1.20064	0.503264	-2.38572	0.0170459	0.737738	chr10	45374176	45446119	+	ALOX5	protein_coding	This gene encodes a member of the lipoxygenase gene family and plays a dual role in the synthesis of leukotrienes from arachidonic acid. The encoded protein, which is expressed specifically in bone marrow-derived cells, catalyzes the conversion of arachidonic acid to 5(S)-hydroperoxy-6-trans-8,11,14-cis-eicosatetraenoic acid, and further to the allylic epoxide 5(S)-trans-7,9-trans-11,14-cis-eicos…	240	GO:0005576, GO:0005615, GO:0005635, GO:0005635, GO:0005635, GO:0005641, GO:0005654, GO:0005829, GO:0005829, GO:0016363, GO:0031965, GO:0034774, GO:0048471, GO:1904813	extracellular region, extracellular space, nuclear envelope, nuclear envelope, nuclear envelope, nuclear envelope lumen, nucleoplasm, cytosol, cytosol, nuclear matrix, nuclear membrane, secretory granule lumen, perinuclear region of cytoplasm, ficolin-1-rich granule lumen	GO:0004051, GO:0004051, GO:0004051, GO:0004052, GO:0005506, GO:0005515, GO:0016787, GO:0036403	arachidonate 5-lipoxygenase activity, arachidonate 5-lipoxygenase activity, arachidonate 5-lipoxygenase activity, arachidonate 12(S)-lipoxygenase activity, iron ion binding, protein binding, hydrolase activity, arachidonate 8(S)-lipoxygenase activity	GO:0001937, GO:0002232, GO:0002523, GO:0002540, GO:0006691, GO:0006959, GO:0016525, GO:0019369, GO:0019370, GO:0019372, GO:0019372, GO:0030501, GO:0034440, GO:0036336, GO:0042593, GO:0042759, GO:0045598, GO:0050727, GO:0050728, GO:0050796, GO:0061044, GO:0061045, GO:0106014, GO:1900015, GO:1900407, GO:1901753, GO:1901753, GO:1903426, GO:1903573, GO:1903671, GO:1904999, GO:2001301	negative regulation of endothelial cell proliferation, leukocyte chemotaxis involved in inflammatory response, leukocyte migration involved in inflammatory response, leukotriene production involved in inflammatory response, leukotriene metabolic process, humoral immune response, negative regulation of angiogenesis, arachidonic acid metabolic process, leukotriene biosynthetic process, lipoxygenase…	23.2738	27.8628	17.6202	10.6556	8.92071	10.3414
ENSG00000138080	13.0462	-1.18472	0.5604	-2.11407	0.0345093	0.998391	chr2	27078615	27086403	+	EMILIN1	protein_coding	This gene encodes an extracellular matrix glycoprotein that is characterized by an N-terminal microfibril interface domain, a coiled-coiled alpha-helical domain, a collagenous domain and a C-terminal globular C1q domain. The encoded protein associates with elastic fibers at the interface between elastin and microfibrils and may play a role in the development of elastic tissues including large blo…	11117	GO:0005576	extracellular region	GO:0005201, GO:0005515, GO:0030023, GO:0030023, GO:0042802, GO:0060090, GO:0098640	extracellular matrix structural constituent, protein binding, extracellular matrix constituent conferring elasticity, extracellular matrix constituent conferring elasticity, identical protein binding, molecular adaptor activity, integrin binding involved in cell-matrix adhesion	GO:0003180, GO:0007155, GO:0007160, GO:0008217, GO:0010628, GO:0010629, GO:0010811, GO:0016477, GO:0016525, GO:0030194, GO:0030336, GO:0030948, GO:0032966, GO:0033627, GO:0042127, GO:0043065, GO:0045766, GO:0048251, GO:0050866, GO:0060392, GO:0070373, GO:1900426, GO:1900747, GO:1901203, GO:1901731, GO:1904027, GO:1905522	aortic valve morphogenesis, cell adhesion, cell-matrix adhesion, regulation of blood pressure, positive regulation of gene expression, negative regulation of gene expression, positive regulation of cell-substrate adhesion, cell migration, negative regulation of angiogenesis, positive regulation of blood coagulation, negative regulation of cell migration, negative regulation of vascular endothelia…	15.1786	20.6391	18.6567	6.39339	7.92952	9.47959
ENSG00000272482	13.6107	-1.15975	0.559272	-2.07368	0.0381093	0.998391	chr1	12618900	12619980	-		lncRNA									25.2976	13.4154	17.6202	8.52452	9.9119	6.89425
ENSG00000101842	26.9872	-1.12903	0.395766	-2.85278	0.00433388	0.311985	chrX	108044970	108079184	+	VSIG1	protein_coding	This gene encodes a member of the junctional adhesion molecule (JAM) family. The encoded protein contains multiple glycosylation sites at the N-terminal region, and multiple phosphorylation sites and glutamic acid/proline (EP) repeats at the C-terminal region. The gene is expressed in normal stomach and testis, as well as in gastric, esophageal and ovarian cancers. Alternatively spliced transcrip…	340547	GO:0005886	plasma membrane	GO:0005515	protein binding	GO:0003382, GO:0030277	epithelial cell morphogenesis, maintenance of gastrointestinal epithelium	37.4405	40.2463	33.1675	19.1802	19.8238	12.0649
ENSG00000288649	16.8243	-1.10701	0.508559	-2.17675	0.029499	0.96177	chr20	33666943	33668525	+	ACTL10	protein_coding	Actin-like protein 10	170487	GO:0005869	dynactin complex					19.2262	22.703	26.9486	14.9179	5.94714	11.2031
ENSG00000171724	35.335	-1.10555	0.342807	-3.225	0.00125971	0.13318	chr16	77788564	77980107	+	VAT1L	protein_coding	Synaptic vesicle membrane protein VAT-1 homolog-like	57687			GO:0016491, GO:0008270	oxidoreductase activity, zinc ion binding			41.4881	55.7257	47.6783	21.3113	20.815	24.9916
ENSG00000257607	23.3629	-1.08973	0.426159	-2.55711	0.0105547	0.564185	chr7	1055360	1059261	-		lncRNA									25.2976	36.1185	34.204	11.7212	13.8767	18.9592
ENSG00000288829	20.9016	-1.06825	0.472593	-2.2604	0.0237963	0.866312	chr6	170534544	170535017	-		lncRNA									41.4881	26.8309	16.5837	11.7212	15.859	12.9267
ENSG00000164849	32.1166	-1.06812	0.376542	-2.83665	0.00455891	0.319935	chr7	1044546	1059261	+	GPR146	protein_coding	Predicted to enable G protein-coupled receptor activity. Predicted to be involved in G protein-coupled receptor signaling pathway. Located in plasma membrane. [provided by Alliance of Genome Resources, Apr 2022]	115330	GO:0005886	plasma membrane	GO:0004930	G protein-coupled receptor activity	GO:0007186	G protein-coupled receptor signaling pathway	30.3572	43.3422	57.0066	17.049	20.815	24.1299
ENSG00000271360	16.4481	-1.0611	0.508315	-2.08749	0.0368443	0.998391	chr10	11611305	11612227	+	USP6NL-AS1	lncRNA		107984208							24.2857	27.8628	14.5108	10.6556	11.8943	9.47959
ENSG00000233024	49.0604	-1.04693	0.381145	-2.74681	0.0060178	0.381451	chr16	18358086	18379331	-	NPIPA9	protein_coding	Located in nucleoplasm. [provided by Alliance of Genome Resources, Apr 2022]	105376752							71.8453	51.5978	75.6633	9.59008	35.6828	49.9833
ENSG00000146205	39.7514	-1.04581	0.340132	-3.07471	0.00210704	0.194738	chr2	241188509	241225976	+	ANO7	protein_coding	Anoctamin	50636	GO:0016021	integral component of membrane	GO:0005229, GO:0005229, GO:0005229, GO:0005254, GO:0046983	intracellularly calcium-gated chloride channel activity, intracellularly calcium-gated chloride channel activity, intracellularly calcium-gated chloride channel activity, chloride channel activity, protein dimerization activity	GO:0061588	calcium activated phospholipid scrambling	40.4762	48.502	71.5174	29.8358	25.7709	22.4063
ENSG00000160678	16.2585	-1.04292	0.500712	-2.08288	0.0372619	0.998391	chr1	153627926	153632039	+	S100A1	protein_coding	The protein encoded by this gene is a member of the S100 family of proteins containing 2 EF-hand calcium-binding motifs. S100 proteins are localized in the cytoplasm and/or nucleus of a wide range of cells, and involved in the regulation of a number of cellular processes such as cell cycle progression and differentiation. S100 genes include at least 13 members which are located as a cluster on ch…	6271	GO:0005576, GO:0005634, GO:0005654, GO:0005737, GO:0005739, GO:0005794, GO:0005829, GO:0016529, GO:0016529, GO:0032991	extracellular region, nucleus, nucleoplasm, cytoplasm, mitochondrion, Golgi apparatus, cytosol, sarcoplasmic reticulum, sarcoplasmic reticulum, protein-containing complex	GO:0005509, GO:0005515, GO:0042802, GO:0042803, GO:0044548, GO:0044548, GO:0048306, GO:0051117	calcium ion binding, protein binding, identical protein binding, protein homodimerization activity, S100 protein binding, S100 protein binding, calcium-dependent protein binding, ATPase binding	GO:0008016, GO:0021762, GO:0035556, GO:0051000, GO:1903672	regulation of heart contraction, substantia nigra development, intracellular signal transduction, positive regulation of nitric-oxide synthase activity, positive regulation of sprouting angiogenesis	23.2738	22.703	19.6932	8.52452	13.8767	9.47959
ENSG00000273186	17.3355	-1.02121	0.48406	-2.10968	0.0348858	0.998391	chr9	128431598	128432006	+		lncRNA									21.25	23.735	24.8756	9.59008	9.9119	14.6503
ENSG00000196656	148.162	-1.0109	0.189254	-5.34148	9.21895e-08	3.94227e-05	chr4	113214046	113217170	-		transcribed_processed_pseudogene									159.881	189.88	244.61	103.36	85.2423	105.999
ENSG00000254221	32.2988	-1.00016	0.365397	-2.73719	0.00619663	0.389745	chr5	141350099	141512975	+	PCDHGB1	protein_coding	Potential calcium-dependent cell-adhesion protein. May be involved in the establishment and maintenance of specific neuronal connections in the brain.	56104	GO:0030426, GO:0005887	growth cone, integral component of plasma membrane	GO:0005509	calcium ion binding	GO:0007155, GO:0007156	cell adhesion, homophilic cell adhesion via plasma membrane adhesion molecules	47.5596	49.5339	32.131	18.1146	25.7709	20.6827

## Sheet: NT vs Pema up
GeneID	baseMean	log2FoldChange(B/A)	lfcSE	stat	pvalue	padj	chr	start	end	strand	gene_sym	gene_biotype	Description	EntrezGeneID	Cellular_Component_ID	Cellular_Component_Term	Molecular_Function_ID	Molecular_Function_Term	Biological_Process_ID	Biological_Process_Term	Cont_1	Cont_2	Cont_3	Pemafibrate_1	Pemafibrate_2	Pemafibrate_3
ENSG00000244257	7.27998	5.28582	1.40988	3.74912	0.000177455	0.0297325	chr16	16310341	16334190	+	PKD1P1	unprocessed_pseudogene		339044							1.01191	0	0	3.19669	11.8943	27.577
ENSG00000111404	1.64926	4.11959	1.83341	2.24696	0.0246429	0.883219	chr12	18080869	18320107	-	RERGL	protein_coding	Predicted to enable G protein activity and GTP binding activity. [provided by Alliance of Genome Resources, Apr 2022]	79785			GO:0005525, GO:0003924	GTP binding, GTPase activity			0	0	0	5.32782	1.98238	2.58534
ENSG00000255277	1.63686	4.1108	1.82235	2.25577	0.0240853	0.872399	chr16	14820792	14824702	-	ABCC6P2	transcribed_unprocessed_pseudogene									0	0	0	4.26226	2.97357	2.58534
ENSG00000163050	1.58728	4.07481	1.99603	2.04146	0.0412056	0.998391	chr1	226940286	226987544	+	COQ8A	protein_coding	Atypical kinase involved in the biosynthesis of coenzyme Q, also named ubiquinone, an essential lipid-soluble electron transporter for aerobic cellular respiration (PubMed:25498144, PubMed:21296186, PubMed:25540914, PubMed:27499294). Its substrate specificity is unclear: does not show any protein kinase activity (PubMed:25498144, PubMed:27499294). Probably acts as a small molecule kinase, possibl…	56997	GO:0031314, GO:0016021, GO:0005739	extrinsic component of mitochondrial inner membrane, integral component of membrane, mitochondrion	GO:0043531, GO:0005524, GO:0016301	ADP binding, ATP binding, kinase activity	GO:0016310, GO:0006468, GO:0006744	phosphorylation, protein phosphorylation, ubiquinone biosynthetic process	0	0	0	0	6.93833	2.58534
ENSG00000207523	1.57811	4.06825	1.87434	2.17049	0.0299697	0.969465	chr1	92840719	92840851	+	SNORA66	snoRNA	This gene encodes a non-coding RNA that functions in the biogenesis of other small nuclear RNAs. This RNA is found in the nucleolus, where it may be involved in the pseudouridylation of 18S ribosomal RNA. This RNA is found associated with the GAR1 protein. [provided by RefSeq, Apr 2009].	26782	GO:0005730	nucleolus			GO:0006396	RNA processing	0	0	0	1.06556	4.95595	3.44712
ENSG00000130377	1.53637	4.01196	2.0116	1.99441	0.0461073	0.998391	chr19	6135247	6193094	+	ACSBG2	protein_coding	Enables acyl-CoA hydrolase activity and arachidonate-CoA ligase activity. Acts upstream of or within fatty acid metabolic process. Located in cytosol and mitochondrion. [provided by Alliance of Genome Resources, Apr 2022]	81616	GO:0016021	integral component of membrane	GO:0004467, GO:0004467, GO:0005524, GO:0031957, GO:0047617, GO:0047676	long-chain fatty acid-CoA ligase activity, long-chain fatty acid-CoA ligase activity, ATP binding, very long-chain fatty acid-CoA ligase activity, fatty acyl-CoA hydrolase activity, arachidonate-CoA ligase activity	GO:0006631, GO:0007283, GO:0030154, GO:0035338, GO:0042759	fatty acid metabolic process, spermatogenesis, cell differentiation, long-chain fatty-acyl-CoA biosynthetic process, long-chain fatty acid biosynthetic process	0	0	0	4.26226	4.95595	0
ENSG00000249085	1.52397	4.00227	2.02317	1.97822	0.047904	0.998391	chr5	72794405	72816565	-	TNPO1-DT	lncRNA									0	0	0	3.19669	5.94714	0
ENSG00000289847	1.5148	3.99254	1.90373	2.09721	0.0359746	0.998391	chr6	110530684	110566607	-		lncRNA									0	0	0	4.26226	3.96476	0.861781
ENSG00000258818	1.47166	3.95746	1.88683	2.09741	0.0359571	0.998391	chr14	20684560	20701216	+	RNASE4	protein_coding	This RNase has marked specificity towards the 3' side of uridine nucleotides.	6038	GO:0005576, GO:0005615	extracellular region, extracellular space	GO:0003676, GO:0004522, GO:0004540	nucleic acid binding, ribonuclease A activity, ribonuclease activity	GO:0006379, GO:0090501	mRNA cleavage, RNA phosphodiester bond hydrolysis	0	0	0	4.26226	1.98238	2.58534
ENSG00000254852	1.38217	3.88318	1.95903	1.98219	0.0474575	0.998391	chr16	14742533	14765462	+	NPIPA2	protein_coding	Nuclear pore complex-interacting protein family member A2	642799	GO:0005654	nucleoplasm					0	0	0	2.13113	0.99119	5.17068
ENSG00000270127	2.83659	3.864	1.57265	2.457	0.0140104	0.660216	chr15	100547765	100550153	-		lncRNA									0	0	1.03648	4.26226	3.96476	7.75603
ENSG00000259129	2.8091	3.83673	1.58626	2.41873	0.0155747	0.70052	chr14	47764954	47795302	-	LINC00648	lncRNA		100506433							1.01191	0	0	5.32782	7.92952	2.58534
ENSG00000213409	3.68102	3.2873	1.3763	2.38851	0.0169169	0.735486	chr11	66761575	66762399	-	C1QBPP2	processed_pseudogene									0	2.06391	0	5.32782	6.93833	7.75603
ENSG00000230953	3.32128	3.11052	1.4268	2.18006	0.0292527	0.959225	chr1	52920422	52920596	+		processed_pseudogene									0	2.06391	0	9.59008	3.96476	4.3089
ENSG00000251396	3.27233	3.09531	1.39172	2.22409	0.0261426	0.904604	chr8	60289928	60516815	-	LINC01301	lncRNA									1.01191	0	1.03648	7.45895	4.95595	5.17068
ENSG00000251429	4.43032	2.92618	1.17789	2.48426	0.0129822	0.638794	chr4	158270378	158278676	+	AIDAP2	transcribed_processed_pseudogene		646890							1.01191	0	2.07297	10.6556	5.94714	6.89425
ENSG00000272572	2.89482	2.9042	1.43078	2.0298	0.0423773	0.998391	chr10	100911103	100912739	-		lncRNA									1.01191	1.03196	0	5.32782	3.96476	6.03247
ENSG00000233013	5.76677	2.88101	1.06629	2.7019	0.00689452	0.41674	chr9	138217068	138253217	+	FAM157B	transcribed_unprocessed_pseudogene									0	0	4.14593	12.7868	9.9119	7.75603
ENSG00000229207	3.4411	2.5083	1.23419	2.03234	0.0421196	0.998391	chr9	34318407	34319655	+	SERPINH1P1	processed_pseudogene									1.01191	1.03196	1.03648	5.32782	7.92952	4.3089
ENSG00000205670	13.4427	2.46631	0.756128	3.26176	0.00110723	0.121545	chr21	34375480	34416961	+	SMIM11	protein_coding	Small integral membrane protein 11	54065	GO:0016021	integral component of membrane	GO:0003674, GO:0005515	molecular_function, protein binding	GO:0008150	biological_process	3.03572	7.2237	2.07297	13.8523	47.5771	6.89425
ENSG00000279289	4.31797	2.41765	1.10947	2.17911	0.0293233	0.959225	chr6	71386852	71390829	-		TEC									2.02381	2.06391	0	6.39339	5.94714	9.47959
ENSG00000230699	5.21868	2.36372	1.03123	2.29213	0.0218982	0.832104	chr1	911435	914948	+		lncRNA									3.03572	0	2.07297	7.45895	4.95595	13.7885
ENSG00000251661	3.97992	2.25969	1.15119	1.96291	0.0496565	0.998391	chr11	318640	325631	+		lncRNA									1.01191	3.09587	0	8.52452	6.93833	4.3089
ENSG00000116652	4.83264	2.22546	1.05045	2.11858	0.0341263	0.998391	chr1	63547082	63550636	+	DLEU2L	lncRNA									3.03572	2.06391	0	9.59008	3.96476	10.3414
ENSG00000167772	292.575	1.98484	0.135929	14.602	2.7254e-48	3.90428e-44	chr19	8363289	8374370	+	ANGPTL4	protein_coding	This gene encodes a glycosylated, secreted protein containing a C-terminal fibrinogen domain. The encoded protein is induced by peroxisome proliferation activators and functions as a serum hormone that regulates glucose homeostasis, lipid metabolism, and insulin sensitivity. This protein can also act as an apoptosis survival factor for vascular endothelial cells and can prevent metastasis by inhi…	51129	GO:0005615	extracellular space	GO:0004857, GO:0004857, GO:0005515, GO:0042802	enzyme inhibitor activity, enzyme inhibitor activity, protein binding, identical protein binding	GO:0001525, GO:0043066	angiogenesis, negative regulation of apoptotic process	109.286	108.355	136.816	443.275	450.991	506.727
ENSG00000272473	6.70385	1.96327	0.865815	2.26754	0.0233571	0.858602	chr19	781002	782651	-		lncRNA									4.04762	0	4.14593	10.6556	11.8943	9.47959
ENSG00000232815	5.57138	1.86427	0.927595	2.00978	0.044454	0.998391	chr9	63817748	63818462	-	DUX4L50	unprocessed_pseudogene									2.02381	2.06391	3.10945	12.7868	3.96476	9.47959
ENSG00000159904	7.44723	1.74982	0.773863	2.26115	0.0237501	0.865729	chr7	5110184	5144546	-	ZNF890P	transcribed_unprocessed_pseudogene									4.04762	3.09587	3.10945	11.7212	8.92071	13.7885
ENSG00000226102	41.0953	1.65713	0.355085	4.66686	3.05839e-06	0.000942214	chr7	35946294	35972587	+	SEPTIN7P3	unprocessed_pseudogene		646913							30.3572	11.3515	17.6202	61.8028	56.4978	68.9425
ENSG00000170214	11.8756	1.61623	0.626193	2.58105	0.00985009	0.535512	chr5	159865080	159973012	+	ADRA1B	protein_coding	Alpha-1-adrenergic receptors (alpha-1-ARs) are members of the G protein-coupled receptor superfamily. They activate mitogenic responses and regulate growth and proliferation of many cells. There are 3 alpha-1-AR subtypes: alpha-1A, -1B and -1D, all of which signal through the Gq/11 family of G-proteins and different subtypes show different patterns of activation. This gene encodes alpha-1B-adrene…	147	GO:0005901, GO:0005737, GO:0016021	caveola, cytoplasm, integral component of membrane	GO:0004937	alpha1-adrenergic receptor activity	GO:0055117, GO:0019229	regulation of cardiac muscle contraction, regulation of vasoconstriction	3.03572	9.28761	5.18242	22.3769	15.859	15.5121
ENSG00000266145	9.49517	1.44533	0.687415	2.10256	0.0355044	0.998391	chr18	14222008	14222331	+	RHOT1P1	processed_pseudogene		100462813							8.09525	4.12783	3.10945	10.6556	12.8855	18.0974
ENSG00000223559	11.1646	1.39189	0.616726	2.25691	0.024014	0.870916	chr7	56288230	56291425	+		processed_pseudogene									7.08334	6.19174	5.18242	14.9179	19.8238	13.7885
ENSG00000118997	13.3184	1.16342	0.553602	2.10155	0.0355929	0.998391	chr2	195737703	196068837	-	DNAH7	protein_coding	DNAH7 is a component of the inner dynein arm of ciliary axonemes (Zhang et al., 2002 [PubMed 11877439]).[supplied by OMIM, Mar 2008].	56171	GO:0005829, GO:0005858, GO:0005874, GO:0005929, GO:0036156, GO:0036156, GO:0097729	cytosol, axonemal dynein complex, microtubule, cilium, inner dynein arm, inner dynein arm, 9+2 motile cilium	GO:0003777, GO:0003777, GO:0005509, GO:0005524, GO:0008569, GO:0016887, GO:0045505, GO:0051959	microtubule motor activity, microtubule motor activity, calcium ion binding, ATP binding, minus-end-directed microtubule motor activity, ATP hydrolysis activity, dynein intermediate chain binding, dynein light intermediate chain binding	GO:0003341, GO:0036159, GO:0060285, GO:0060294	cilium movement, inner dynein arm assembly, cilium-dependent cell motility, cilium movement involved in cell motility	8.09525	8.25565	8.29187	21.3113	15.859	18.0974
ENSG00000235703	16.8418	1.11142	0.507847	2.18849	0.0286336	0.952087	chrX	149938613	150224580	+	EOLA2-DT	lncRNA		100272228							10.1191	10.3196	11.4013	30.9014	22.7974	15.5121
ENSG00000274964	16.8293	1.05971	0.511582	2.07144	0.0383175	0.998391	chr12	32339368	32340724	+		lncRNA									17.2024	7.2237	8.29187	23.4424	19.8238	24.9916
ENSG00000152380	16.3033	1.04982	0.511109	2.05401	0.0399751	0.998391	chr5	80487969	80542563	+	FAM151B	protein_coding	Predicted to be active in extracellular space. [provided by Alliance of Genome Resources, Apr 2022]	167555	GO:0005615	extracellular space	GO:0005515	protein binding	GO:0042461	photoreceptor cell development	11.131	6.19174	14.5108	22.3769	23.7886	19.821
ENSG00000229273	25.4491	1.03094	0.414945	2.48452	0.0129728	0.638794	chr9	39809562	39810019	+		processed_pseudogene									20.2381	19.6072	10.3648	34.0981	28.7445	39.6419

## Sheet: NT vs GW down
GeneID	baseMean	log2FoldChange(C/A)	lfcSE	stat	pvalue	padj	chr	start	end	strand	gene_sym	gene_biotype	Description	EntrezGeneID	Cellular_Component_ID	Cellular_Component_Term	Molecular_Function_ID	Molecular_Function_Term	Biological_Process_ID	Biological_Process_Term	Cont_1	Cont_2	Cont_3	GW7647_1	GW7647_2	GW7647_3
ENSG00000183690	2.31412	-4.66148	1.74311	-2.67423	0.00749009	0.999975	chrX	44147872	44343672	-	EFHC2	protein_coding	EF-hand domain-containing family member C2	80258	GO:0005930, GO:0036064, GO:0072686	axoneme, ciliary basal body, mitotic spindle	GO:0043014, GO:0005509	alpha-tubulin binding, calcium ion binding	GO:1990830, GO:0060285, GO:0000281, GO:0007052, GO:0010975	cellular response to leukemia inhibitory factor, cilium-dependent cell motility, mitotic cytokinesis, mitotic spindle organization, regulation of neuron projection development	8.86043	3.00888	2.01539	0	0	0
ENSG00000142677	1.83584	-4.32532	2.04248	-2.11769	0.0342017	0.999975	chr1	24119771	24143140	-	IL22RA1	protein_coding	Component of the receptor for IL20, IL22 and IL24. Component of IL22 receptor formed by IL22RA1 and IL10RB enabling IL22 signaling via JAK/STAT pathways. IL22 also induces activation of MAPK1/MAPK3 and Akt kinases pathways. Component of one of the receptor for IL20 and IL24 formed by IL22RA1 and IL20RB also signaling through STATs activation. Mediates IL24 antiangiogenic activity as well as IL24 …	58985	GO:0016021, GO:0005886	integral component of membrane, plasma membrane	GO:0004896, GO:0004904, GO:0042015	cytokine receptor activity, interferon receptor activity, interleukin-20 binding	GO:0019221, GO:0050829	cytokine-mediated signaling pathway, defense response to Gram-negative bacterium	2.95348	0	8.06157	0	0	0
ENSG00000222345	1.83505	-4.32464	1.87163	-2.31063	0.0208533	0.999975	chr3	52691378	52691453	+	SNORD19C	snoRNA		109616991							2.95348	1.00296	7.05387	0	0	0
ENSG00000215533	1.81264	-4.30924	2.07704	-2.0747	0.0380141	0.999975	chr21	29193480	29288205	+	LINC00189	lncRNA		193629							8.86043	0	2.01539	0	0	0
ENSG00000289255	1.67712	-4.19395	2.08547	-2.01103	0.0443218	0.999975	chr19	8005792	8006214	+		lncRNA									0	3.00888	7.05387	0	0	0
ENSG00000184357	1.66008	-4.18126	1.89765	-2.20339	0.0275676	0.999975	chr6	27866792	27867588	-	H1-5	protein_coding	Histone H1 protein binds to linker DNA between nucleosomes forming the macromolecular structure known as the chromatin fiber. Histones H1 are necessary for the condensation of nucleosome chains into higher-order structured fibers. Acts also as a regulator of individual gene transcription through chromatin remodeling, nucleosome spacing and DNA methylation (By similarity).	3009	GO:0000785, GO:0000792, GO:0000786, GO:0005634	chromatin, heterochromatin, nucleosome, nucleus	GO:0031490, GO:0003690, GO:0042826, GO:0031492, GO:0003723	chromatin DNA binding, double-stranded DNA binding, histone deacetylase binding, nucleosomal DNA binding, RNA binding	GO:0006325, GO:0030261, GO:0071169, GO:0031936, GO:0045910, GO:0000122, GO:0006334, GO:0016584, GO:0030307, GO:0051574, GO:0050821	chromatin organization, chromosome condensation, establishment of protein localization to chromatin, negative regulation of chromatin silencing, negative regulation of DNA recombination, negative regulation of transcription by RNA polymerase II, nucleosome assembly, nucleosome positioning, positive regulation of cell growth, positive regulation of histone H3-K9 methylation, protein stabilization	3.93797	5.0148	1.0077	0	0	0
ENSG00000275882	31.8199	-4.04548	1.38538	-2.92012	0.00349893	0.837348	chrX	154639978	154648275	-	IKBKGP1	unprocessed_pseudogene		246210							2.95348	59.1746	117.9	2.92492	6.94715	1.01901
ENSG00000279602	1.49915	-4.03331	1.95357	-2.06458	0.0389625	0.999975	chr17	43360033	43361361	-		TEC									2.95348	1.00296	5.03848	0	0	0
ENSG00000248503	1.49836	-4.03267	1.90643	-2.1153	0.0344048	0.999975	chrX	77910682	77966295	+	C4orf46P2	transcribed_processed_pseudogene									2.95348	2.00592	4.03078	0	0	0
ENSG00000150175	1.4945	-4.02964	1.90714	-2.11292	0.0346073	0.999975	chr10	46870762	46895113	+	FRMPD2B	translated_unprocessed_pseudogene									3.93797	2.00592	3.02309	0	0	0
ENSG00000200087	1.49292	-4.02835	1.94768	-2.06828	0.0386138	0.999975	chr1	28508559	28508762	+	SNORA73B	snoRNA		26768	GO:0005730	nucleolus			GO:0006396	RNA processing	3.93797	4.01184	1.0077	0	0	0
ENSG00000253537	2.99884	-3.98971	1.58296	-2.52041	0.0117217	0.999975	chr5	141382739	141512975	+	PCDHGA7	protein_coding	Potential calcium-dependent cell-adhesion protein. May be involved in the establishment and maintenance of specific neuronal connections in the brain.	56108	GO:0005887	integral component of plasma membrane	GO:0005509	calcium ion binding	GO:0007155, GO:0007156	cell adhesion, homophilic cell adhesion via plasma membrane adhesion molecules	4.92246	3.00888	9.06926	0	0.99245	0
ENSG00000236937	2.4811	-3.70061	1.70712	-2.16774	0.0301782	0.999975	chr10	102845595	102845950	+	PTGES3P4	processed_pseudogene		106480775							8.86043	1.00296	4.03078	0	0.99245	0
ENSG00000270441	2.33684	-3.60279	1.65224	-2.18055	0.0292168	0.999975	chr3	49140086	49160851	-	LAMB2P1	unprocessed_pseudogene									2.95348	6.01776	4.03078	0	0	1.01901
ENSG00000247199	2.17007	-3.4916	1.73538	-2.01201	0.044219	0.999975	chr5	148088125	148383907	-	FBXO38-DT	lncRNA		102546294							0.984493	5.0148	6.04618	0.974975	0	0
ENSG00000118971	2.15997	-3.48572	1.75842	-1.9823	0.0474458	0.999975	chr12	4269771	4305353	+	CCND2	protein_coding	The protein encoded by this gene belongs to the highly conserved cyclin family, whose members are characterized by a dramatic periodicity in protein abundance through the cell cycle. Cyclins function as regulators of CDK kinases. Different cyclins exhibit distinct expression and degradation patterns which contribute to the temporal coordination of each mitotic event. This cyclin forms a complex w…	894	GO:0016020	membrane	GO:0005515, GO:0016538, GO:0019901, GO:0061575, GO:0061575	protein binding, cyclin-dependent protein serine/threonine kinase regulator activity, protein kinase binding, cyclin-dependent protein serine/threonine kinase activator activity, cyclin-dependent protein serine/threonine kinase activator activity	GO:0000079, GO:0000082, GO:0000082, GO:0000082, GO:0000082, GO:0001934, GO:0007616, GO:0008284, GO:0008344, GO:0043066, GO:0045737, GO:0051301, GO:0071481, GO:1900087, GO:1900087	regulation of cyclin-dependent protein serine/threonine kinase activity, G1/S transition of mitotic cell cycle, G1/S transition of mitotic cell cycle, G1/S transition of mitotic cell cycle, G1/S transition of mitotic cell cycle, positive regulation of protein phosphorylation, long-term memory, positive regulation of cell population proliferation, adult locomotory behavior, negative regulation of …	2.95348	8.02367	1.0077	0.974975	0	0
ENSG00000288713	3.16165	-3.08682	1.4079	-2.1925	0.0283437	0.999975	chr3	124723524	124730422	-		lncRNA									5.90696	7.02072	4.03078	0	0.99245	1.01901
ENSG00000286785	2.98865	-3.00923	1.46843	-2.04928	0.040435	0.999975	chr6	958323	1101400	-	LINC01622	lncRNA		285768							4.92246	9.02663	2.01539	0.974975	0.99245	0
ENSG00000255100	2.82733	-2.90518	1.43966	-2.01796	0.0435955	0.999975	chr11	76782581	76783062	-	TSKU-AS1	lncRNA		101928837							5.90696	5.0148	4.03078	0	0.99245	1.01901
ENSG00000285867	5.32494	-2.8187	1.0705	-2.63306	0.00846183	0.999975	chr1	153586813	153606283	-		lncRNA									6.89145	10.0296	11.0847	2.92492	0	1.01901
ENSG00000277702	4.80365	-2.66007	1.21823	-2.18355	0.0289955	0.999975	chr1	143419625	143420207	-		unprocessed_pseudogene									8.86043	13.0385	3.02309	3.8999	0	0
ENSG00000272694	3.48729	-2.60312	1.31929	-1.97312	0.0484816	0.999975	chr22	37371684	37372858	+		lncRNA									4.92246	5.0148	8.06157	2.92492	0	0
ENSG00000163645	3.33575	-2.51054	1.2545	-2.00122	0.0453686	0.999975	chr3	150659885	150703971	-	ERICH6	protein_coding		131831							2.95348	7.02072	7.05387	0.974975	0.99245	1.01901
ENSG00000288823	4.32537	-2.46311	1.11523	-2.20861	0.0272019	0.999975	chr10	73780624	73782011	-		lncRNA									6.89145	9.02663	6.04618	1.94995	0	2.03803
ENSG00000272973	6.30175	-2.43073	0.989527	-2.45646	0.0140314	0.999975	chr22	23856424	23857675	-		lncRNA									9.84493	15.0444	7.05387	4.87487	0.99245	0
ENSG00000234537	4.16965	-2.39607	1.10553	-2.16734	0.0302087	0.999975	chr9	92132398	92138629	+		unprocessed_pseudogene									4.92246	7.02072	9.06926	0.974975	0.99245	2.03803
ENSG00000179914	4.82494	-2.26478	1.00978	-2.24284	0.0249072	0.999975	chr1	160876540	160885180	-	ITLN1	protein_coding	Lectin that specifically recognizes microbial carbohydrate chains in a calcium-dependent manner (PubMed:11313366, PubMed:26148048). Binds to microbial glycans that contain a terminal acyclic 1,2-diol moiety, including beta-linked D-galactofuranose (beta-Galf), D-phosphoglycerol-modified glycans, D-glycero-D-talo-oct-2-ulosonic acid (KO) and 3-deoxy-D-manno-oct-2-ulosonic acid (KDO) (PubMed:261480…	55600	GO:0031225, GO:0031526, GO:0070062, GO:0005576, GO:0005615, GO:0045121, GO:0043235	anchored component of membrane, brush border membrane, extracellular exosome, extracellular region, extracellular space, membrane raft, receptor complex	GO:0005509, GO:0042802, GO:0070492	calcium ion binding, identical protein binding, oligosaccharide binding	GO:0046326, GO:0001934, GO:0070207, GO:0009624	positive regulation of glucose import, positive regulation of protein phosphorylation, protein homotrimerization, response to nematode	7.87594	10.0296	6.04618	0.974975	1.9849	2.03803
ENSG00000146722	9.63799	-2.10201	0.76069	-2.7633	0.00572205	0.999975	chr7	75391955	75395434	-	FKBP6P2	transcribed_unprocessed_pseudogene									15.7519	15.0444	16.1231	1.94995	7.9396	1.01901
ENSG00000225067	4.31612	-2.07637	1.03536	-2.00546	0.0449139	0.999975	chr19	15611657	15612122	+	RPL23AP2	processed_pseudogene									7.87594	7.02072	6.04618	1.94995	1.9849	1.01901
ENSG00000005961	6.61947	-2.01143	0.918234	-2.19055	0.0284847	0.999975	chr17	44372180	44389649	-	ITGA2B	protein_coding	This gene encodes a member of the integrin alpha chain family of proteins. The encoded preproprotein is proteolytically processed to generate light and heavy chains that associate through disulfide linkages to form a subunit of the alpha-IIb/beta-3 integrin cell adhesion receptor. This receptor plays a crucial role in the blood coagulation system, by mediating platelet aggregation. Mutations in t…	3674	GO:0008305	integrin complex	GO:0005178, GO:0005515, GO:0042802, GO:0046872, GO:0050840, GO:0060090, GO:0070051	integrin binding, protein binding, identical protein binding, metal ion binding, extracellular matrix binding, molecular adaptor activity, fibrinogen binding	GO:0007155, GO:0007229	cell adhesion, integrin-mediated signaling pathway	13.7829	12.0355	6.04618	4.87487	2.97735	0
ENSG00000240764	6.67149	-2.0031	0.853867	-2.34592	0.0189802	0.999975	chr5	141489081	141512975	+	PCDHGC5	protein_coding	Potential calcium-dependent cell-adhesion protein. May be involved in the establishment and maintenance of specific neuronal connections in the brain.	56097	GO:0005887	integral component of plasma membrane	GO:0005509	calcium ion binding	GO:0007155, GO:0007156, GO:0050808	cell adhesion, homophilic cell adhesion via plasma membrane adhesion molecules, synapse organization	7.87594	9.02663	15.1154	1.94995	1.9849	4.07606
ENSG00000274615	14.3019	-1.83752	0.759533	-2.41928	0.0155513	0.999975	chr17	38078262	38124770	+	NPEPPSP1	unprocessed_pseudogene	Predicted to enable metalloaminopeptidase activity; peptide binding activity; and zinc ion binding activity. Predicted to be involved in peptide catabolic process and proteolysis. Located in extracellular exosome. [provided by Alliance of Genome Resources, Apr 2022]	440434	GO:0005615, GO:0005737, GO:0016020, GO:0070062	extracellular space, cytoplasm, membrane, extracellular exosome	GO:0008270, GO:0042277, GO:0070006	zinc ion binding, peptide binding, metalloaminopeptidase activity	GO:0006508, GO:0043171	proteolysis, peptide catabolic process	15.7519	7.02072	44.3386	11.6997	4.96225	2.03803
ENSG00000248550	7.48081	-1.80996	0.778697	-2.32435	0.0201068	0.999975	chr14	56813183	57152177	+	OTX2-AS1	lncRNA		100309464							12.7984	11.0326	11.0847	1.94995	4.96225	3.05704
ENSG00000229848	6.62412	-1.78778	0.844804	-2.11621	0.0343269	0.999975	chr17	81514047	81527776	+		lncRNA									15.7519	8.02367	7.05387	3.8999	2.97735	2.03803
ENSG00000178146	8.79892	-1.77765	0.724367	-2.45407	0.014125	0.999975	chrX	101778969	101780538	-	GK4P	processed_pseudogene									15.7519	13.0385	12.0924	5.84985	1.9849	4.07606
ENSG00000241095	8.33264	-1.66318	0.794548	-2.09324	0.0363273	0.999975	chr3	82806515	82808021	-	CYP51A1P1	processed_pseudogene									9.84493	19.0562	9.06926	3.8999	0.99245	7.1331
ENSG00000228797	15.1732	-1.65546	0.603745	-2.74199	0.00610685	0.999975	chr13	18697003	18697507	+	FAM207BP	processed_pseudogene									12.7984	28.0829	28.2155	8.77477	2.97735	10.1901
ENSG00000232818	9.60477	-1.65226	0.735999	-2.24491	0.0247736	0.999975	chr7	23490473	23491364	+	RPS2P32	processed_pseudogene		256355							23.6278	14.0414	6.04618	4.87487	4.96225	4.07606
ENSG00000280614	47.4797	-1.64776	0.341021	-4.83184	1.35275e-06	0.00329743	chr21	8393419	8394341	-		lncRNA									63.992	65.1924	86.6618	16.5746	19.849	32.6085
ENSG00000188825	16.9261	-1.55441	0.515215	-3.01702	0.00255274	0.721971	chr17	43338741	43389226	-	LINC00910	lncRNA									28.5503	23.0681	24.1847	11.6997	7.9396	6.11408
ENSG00000242951	9.16456	-1.55317	0.733345	-2.11793	0.0341811	0.999975	chr14	75595805	75596206	-		processed_pseudogene									11.8139	9.02663	20.1539	4.87487	1.9849	7.1331
ENSG00000180447	33.1966	-1.51864	0.411424	-3.69119	0.00022321	0.151874	chr9	86944362	86947506	-	GAS1	protein_coding	Specific growth arrest protein involved in growth suppression. Blocks entry to S phase. Prevents cycling of normal and transformed cells.	2619	GO:0046658, GO:0016021, GO:0005886	anchored component of plasma membrane, integral component of membrane, plasma membrane	GO:0005515, GO:0008142	protein binding, oxysterol binding	GO:0007049, GO:0045165, GO:0035924, GO:0048589, GO:0045930, GO:0010955, GO:0042981, GO:0060628, GO:0008589	cell cycle, cell fate commitment, cellular response to vascular endothelial growth factor stimulus, developmental growth, negative regulation of mitotic cell cycle, negative regulation of protein processing, regulation of apoptotic process, regulation of ER to Golgi vesicle-mediated transport, regulation of smoothened signaling pathway	52.1781	35.1036	60.4618	24.3744	16.8716	10.1901
ENSG00000113296	9.47379	-1.49274	0.725614	-2.05721	0.0396659	0.999975	chr5	79991311	80083287	+	THBS4	protein_coding	The protein encoded by this gene belongs to the thrombospondin protein family. Thrombospondin family members are adhesive glycoproteins that mediate cell-to-cell and cell-to-matrix interactions. This protein forms a pentamer and can bind to heparin and calcium. It is involved in local signaling in the developing and adult nervous system, and it contributes to spinal sensitization and neuropathic …	7060	GO:0005576	extracellular region	GO:0005509	calcium ion binding	GO:0007155	cell adhesion	12.7984	14.0414	15.1154	2.92492	9.9245	2.03803
ENSG00000104081	40.231	-1.48135	0.334391	-4.43	9.42322e-06	0.0149678	chr15	40087890	40108892	-	BMF	protein_coding	The protein encoded by this gene belongs to the BCL2 protein family. BCL2 family members form hetero- or homodimers and act as anti- or pro-apoptotic regulators that are involved in a wide variety of cellular activities. This protein contains a single BCL2 homology domain 3 (BH3), and has been shown to bind BCL2 proteins and function as an apoptotic activator. This protein is found to be sequeste…	90427	GO:0005741, GO:0005829, GO:0005886, GO:0016459, GO:0016459	mitochondrial outer membrane, cytosol, plasma membrane, myosin complex, myosin complex	GO:0005515	protein binding	GO:0006915	apoptotic process	55.1316	66.1953	56.431	20.4745	24.8112	18.3423
ENSG00000287104	15.6528	-1.39114	0.547713	-2.53991	0.0110882	0.999975	chr4	6985913	6987052	-		lncRNA									19.6899	17.0503	31.2386	5.84985	10.9169	9.17113
ENSG00000205930	10.665	-1.35787	0.670396	-2.02548	0.0428183	0.999975	chr21	32772100	33019751	+	C21orf62-AS1	lncRNA									11.8139	12.0355	22.1693	2.92492	8.93205	6.11408
ENSG00000118432	18.2207	-1.35114	0.54591	-2.47503	0.0133225	0.999975	chr6	88139864	88166347	-	CNR1	protein_coding	This gene encodes one of two cannabinoid receptors. The cannabinoids, principally delta-9-tetrahydrocannabinol and synthetic analogs, are psychoactive ingredients of marijuana. The cannabinoid receptors are members of the guanine-nucleotide-binding protein (G-protein) coupled receptor family, which inhibit adenylate cyclase activity in a dose-dependent, stereoselective and pertussis toxin-sensiti…	1268	GO:0016021	integral component of membrane	GO:0004949	cannabinoid receptor activity	GO:0002866, GO:0007187, GO:0007188, GO:0007189, GO:0007283, GO:0007413, GO:0007584, GO:0007613, GO:0010976, GO:0014063, GO:0019222, GO:0031622, GO:0031999, GO:0032228, GO:0032496, GO:0033004, GO:0033602, GO:0035094, GO:0038171, GO:0042220, GO:0042593, GO:0043065, GO:0045471, GO:0045759, GO:0045776, GO:0045777, GO:0050796, GO:0051966, GO:0060135, GO:0060259, GO:0060405, GO:0098921, GO:0099509, GO:…	positive regulation of acute inflammatory response to antigenic stimulus, G protein-coupled receptor signaling pathway, coupled to cyclic nucleotide second messenger, adenylate cyclase-modulating G protein-coupled receptor signaling pathway, adenylate cyclase-activating G protein-coupled receptor signaling pathway, spermatogenesis, axonal fasciculation, response to nutrient, memory, positive regu…	40.3642	25.074	13.1	10.7247	11.9094	8.15211
ENSG00000204556	12.3005	-1.34119	0.615672	-2.17841	0.0293752	0.999975	chr20	26018832	26020684	+		unprocessed_pseudogene									17.7209	14.0414	21.1616	9.74975	2.97735	8.15211
ENSG00000167964	22.2856	-1.33957	0.44784	-2.99118	0.00277899	0.769565	chr16	2140803	2154165	+	RAB26	protein_coding	Members of the RAB protein family, including RAB26, are important regulators of vesicular fusion and trafficking. The RAB family of small G proteins regulates intercellular vesicle trafficking, including exocytosis, endocytosis, and recycling (summary by Seki et al., 2000 [PubMed 11043516]).[supplied by OMIM, Nov 2010].	25837	GO:0000139, GO:0005768, GO:0005794, GO:0005886, GO:0030667, GO:0030672, GO:0030672	Golgi membrane, endosome, Golgi apparatus, plasma membrane, secretory granule membrane, synaptic vesicle membrane, synaptic vesicle membrane	GO:0003924, GO:0005515, GO:0005525, GO:0005525, GO:0005525, GO:0019002	GTPase activity, protein binding, GTP binding, GTP binding, GTP binding, GMP binding	GO:0017157, GO:0017157, GO:0035272, GO:0035272, GO:0043001, GO:0045055, GO:0140251, GO:0140251	regulation of exocytosis, regulation of exocytosis, exocrine system development, exocrine system development, Golgi to plasma membrane protein transport, regulated exocytosis, regulation protein catabolic process at presynapse, regulation protein catabolic process at presynapse	31.5038	39.1154	25.1924	11.6997	10.9169	15.2852
ENSG00000288649	15.8143	-1.26322	0.536123	-2.35621	0.0184622	0.999975	chr20	33666943	33668525	+	ACTL10	protein_coding	Actin-like protein 10	170487	GO:0005869	dynactin complex					18.7054	22.0651	26.2001	10.7247	4.96225	12.2282
ENSG00000171408	22.7846	-1.22884	0.432309	-2.8425	0.00447614	0.91195	chr6	135851701	136195574	+	PDE7B	protein_coding	The 3',5'-cyclic nucleotides cAMP and cGMP function as second messengers in a wide variety of signal transduction pathways. 3',5'-cyclic nucleotide phosphodiesterases (PDEs) catalyze the hydrolysis of cAMP and cGMP to the corresponding 5'-monophosphates and provide a mechanism to downregulate cAMP and cGMP signaling. This gene encodes a cAMP-specific phosphodiesterase, a member of the cyclic nucl…	27115	GO:0005634, GO:0005829, GO:0005829, GO:0045202, GO:0048471	nucleus, cytosol, cytosol, synapse, perinuclear region of cytoplasm	GO:0004114, GO:0046872	3',5'-cyclic-nucleotide phosphodiesterase activity, metal ion binding	GO:0007165	signal transduction	34.4572	32.0947	29.2232	11.6997	11.9094	17.3232
ENSG00000159915	19.5808	-1.192	0.513833	-2.31982	0.0203508	0.999975	chr19	44259880	44275317	+	ZNF233	protein_coding	Predicted to enable DNA-binding transcription factor activity, RNA polymerase II-specific and RNA polymerase II cis-regulatory region sequence-specific DNA binding activity. Predicted to be involved in regulation of transcription by RNA polymerase II. Predicted to be active in nucleus. [provided by Alliance of Genome Resources, Apr 2022]	353355	GO:0005634	nucleus	GO:0003677, GO:0003700, GO:0046872	DNA binding, DNA-binding transcription factor activity, metal ion binding	GO:0006355	regulation of transcription, DNA-templated	32.4883	29.0858	20.1539	8.77477	19.849	7.1331
ENSG00000104835	13.9841	-1.15694	0.563372	-2.0536	0.0400148	0.999975	chr19	38915266	38930763	-	SARS2	protein_coding	Seryl-tRNA synthetase	54938	GO:0005739, GO:0005739, GO:0005759	mitochondrion, mitochondrion, mitochondrial matrix	GO:0005524, GO:0004828	ATP binding, serine-tRNA ligase activity	GO:0097056, GO:0006434	selenocysteinyl-tRNA(Sec) biosynthetic process, seryl-tRNA aminoacylation	19.6899	22.0651	16.1231	6.82482	5.9547	13.2472
ENSG00000267565	19.1099	-1.02493	0.458624	-2.2348	0.0254305	0.999975	chr19	19892433	19895847	-		lncRNA									24.6123	24.071	28.2155	13.6496	12.9018	11.2092

## Sheet: NT vs GW up
GeneID	baseMean	log2FoldChange(C/A)	lfcSE	stat	pvalue	padj	chr	start	end	strand	gene_sym	gene_biotype	Description	EntrezGeneID	Cellular_Component_ID	Cellular_Component_Term	Molecular_Function_ID	Molecular_Function_Term	Biological_Process_ID	Biological_Process_Term	Cont_1	Cont_2	Cont_3	GW7647_1	GW7647_2	GW7647_3
ENSG00000244257	6.79591	5.21277	1.40509	3.70993	0.000207319	0.151874	chr16	16310341	16334190	+	PKD1P1	unprocessed_pseudogene		339044							0.984493	0	0	18.5245	4.96225	16.3042
ENSG00000174384	2.83862	4.94855	1.62294	3.04913	0.00229504	0.694915	chr7	73093657	73105389	+	PMS2P6	unprocessed_pseudogene									0	0	0	2.92492	5.9547	8.15211
ENSG00000289847	2.50781	4.76947	1.67493	2.84756	0.00440559	0.910585	chr6	110530684	110566607	-		lncRNA									0	0	0	2.92492	3.9698	8.15211
ENSG00000257524	2.14763	4.54882	1.74799	2.60232	0.00925957	0.999975	chr9	127867850	127906022	-	ST6GALNAC6	protein_coding			GO:0005794, GO:0016021	Golgi apparatus, integral component of membrane	GO:0008373	sialyltransferase activity	GO:0006486	protein glycosylation	0	0	0	6.82482	1.9849	4.07606
ENSG00000180353	1.9997	4.44378	1.82593	2.4337	0.0149452	0.999975	chr3	121631399	121660927	-	HCLS1	protein_coding	Enables RNA polymerase II-specific DNA-binding transcription factor binding activity and protein kinase binding activity. Involved in several processes, including positive regulation of intracellular signal transduction; positive regulation of protein phosphorylation; and regulation of transcription, DNA-templated. Located in cytosol; nucleus; and plasma membrane. Part of transcription regulator …	3059	GO:0005634, GO:0005634, GO:0005667, GO:0005737, GO:0005737, GO:0005739, GO:0005829, GO:0005886, GO:0030139	nucleus, nucleus, transcription regulator complex, cytoplasm, cytoplasm, mitochondrion, cytosol, plasma membrane, endocytic vesicle	GO:0003779	actin binding	GO:0030041	actin filament polymerization	0	0	0	0.974975	6.94715	4.07606
ENSG00000238286	2.98942	3.98116	1.58384	2.51361	0.0119502	0.999975	chr13	20607268	20608131	+	SLC35E1P1	processed_pseudogene									0.984493	0	0	2.92492	8.93205	5.09507
ENSG00000261067	2.46827	3.6898	1.6519	2.23366	0.0255053	0.999975	chr16	28974804	28990775	+		lncRNA									0.984493	0	0	6.82482	4.96225	2.03803
ENSG00000262075	2.33608	3.59805	1.65314	2.17649	0.0295184	0.999975	chr9	136322303	136327323	-	DKFZP434A062	lncRNA		26102							0	0	1.0077	2.92492	3.9698	6.11408
ENSG00000273173	2.32723	3.59341	1.6534	2.17335	0.0297541	0.999975	chr15	24954987	24977850	+	SNURF	protein_coding	SNRPN upstream reading frame protein	8926	GO:0016607, GO:0005634	nuclear speck, nucleus	GO:0003674, GO:0051117	molecular_function, ATPase binding	GO:0008150	biological_process	0	0	1.0077	2.92492	5.9547	4.07606
ENSG00000231908	2.17431	3.48598	1.71095	2.03746	0.0416044	0.999975	chr2	208255214	208256181	+	IDH1-AS1	lncRNA		100507475							0	1.00296	0	2.92492	1.9849	7.1331
ENSG00000233980	2.15229	3.47329	1.69834	2.04511	0.0408443	0.999975	chr7	76470162	76471058	-	FDPSP2	processed_pseudogene									0	1.00296	0	5.84985	1.9849	4.07606
ENSG00000007001	1.99255	3.35323	1.70662	1.96483	0.0494335	0.999975	chr2	157876702	158136154	+	UPP2	protein_coding	Catalyzes the reversible phosphorylytic cleavage of uridine and deoxyuridine to uracil and ribose- or deoxyribose-1-phosphate (PubMed:12849978, PubMed:21855639). The produced molecules are then utilized as carbon and energy sources or in the rescue of pyrimidine bases for nucleotide synthesis (Probable). Shows broad substrate specificity and accepts uridine, deoxyuridine, and thymidine as well as…	151531	GO:0005829, GO:0045098	cytosol, type III intermediate filament	GO:0047847, GO:0042802, GO:0004850	deoxyuridine phosphorylase activity, identical protein binding, uridine phosphorylase activity	GO:0006249, GO:0009116, GO:0044206, GO:0006218, GO:0046108	dCMP catabolic process, nucleoside metabolic process, UMP salvage, uridine catabolic process, uridine metabolic process	0.984493	0	0	2.92492	3.9698	4.07606
ENSG00000137133	3.47889	3.23632	1.42272	2.27474	0.0229214	0.999975	chr9	35812960	35815354	-	HINT2	protein_coding	Exhibits adenosine 5'-monophosphoramidase activity, hydrolyzing purine nucleotide phosphoramidates with a single phosphate group such as adenosine 5'monophosphoramidate (AMP-NH2) to yield AMP and NH2 (PubMed:16762638, PubMed:31990367). Hydrolyzes adenosine 5'-O-p-nitrophenylphosphoramidate (AMP-pNA) (PubMed:16762638). Hydrolyzes fluorogenic purine nucleoside tryptamine phosphoramidates in vitro (…	84681	GO:0005737, GO:0005741, GO:0005739	cytoplasm, mitochondrial outer membrane, mitochondrion	GO:0016787, GO:0000166	hydrolase activity, nucleotide binding	GO:0006915, GO:0016042, GO:2000757, GO:0006694	apoptotic process, lipid catabolic process, negative regulation of peptidyl-lysine acetylation, steroid biosynthetic process	0	0	2.01539	5.84985	8.93205	4.07606
ENSG00000258302	3.32642	3.17099	1.41511	2.2408	0.0250388	0.999975	chr12	89561129	89594878	+		lncRNA									0.984493	1.00296	0	2.92492	8.93205	6.11408
ENSG00000248996	3.16415	3.08186	1.50222	2.05153	0.0402149	0.999975	chr5	177494995	177503647	+	PDLIM7-AS1	lncRNA									0	0	2.01539	1.94995	9.9245	5.09507
ENSG00000167772	529.552	3.03909	0.209271	14.5223	8.75372e-48	2.49682e-43	chr19	8363289	8374370	+	ANGPTL4	protein_coding	This gene encodes a glycosylated, secreted protein containing a C-terminal fibrinogen domain. The encoded protein is induced by peroxisome proliferation activators and functions as a serum hormone that regulates glucose homeostasis, lipid metabolism, and insulin sensitivity. This protein can also act as an apoptosis survival factor for vascular endothelial cells and can prevent metastasis by inhi…	51129	GO:0005615	extracellular space	GO:0004857, GO:0004857, GO:0005515, GO:0042802	enzyme inhibitor activity, enzyme inhibitor activity, protein binding, identical protein binding	GO:0001525, GO:0043066	angiogenesis, negative regulation of apoptotic process	106.325	105.311	133.016	1018.85	610.357	1203.46
ENSG00000056487	4.154	2.393	1.12566	2.12586	0.0335151	0.999975	chr22	44881162	45010005	-	PHF21B	protein_coding	Predicted to enable metal ion binding activity. [provided by Alliance of Genome Resources, Apr 2022]	112885			GO:0046872	metal ion binding			1.96899	2.00592	0	5.84985	6.94715	8.15211
ENSG00000270002	6.69308	2.23916	0.961725	2.32828	0.0198973	0.999975	chr10	85644073	85648066	+		lncRNA									0.984493	1.00296	5.03848	3.8999	11.9094	17.3232
ENSG00000180673	6.45355	2.17792	0.983607	2.21421	0.0268142	0.999975	chr4	62816826	62818794	+	EXOC5P1	processed_pseudogene		644548							0.984493	0	6.04618	12.6747	12.9018	6.11408
ENSG00000109063	7.2875	1.95009	0.803923	2.42571	0.0152783	0.999975	chr17	10628526	10657309	-	MYH3	protein_coding	Muscle contraction.	4621	GO:0005829, GO:0070062, GO:0005859, GO:0032982, GO:0030017	cytosol, extracellular exosome, muscle myosin complex, myosin filament, sarcomere	GO:0051015, GO:0005524, GO:0016887, GO:0005516, GO:0000146, GO:0017018	actin filament binding, ATP binding, ATPase, calmodulin binding, microfilament motor activity, myosin phosphatase activity	GO:0030048, GO:0046034, GO:0030326, GO:0060325, GO:0030049, GO:0007517, GO:0045214, GO:0003009	actin filament-based movement, ATP metabolic process, embryonic limb morphogenesis, face morphogenesis, muscle filament sliding, muscle organ development, sarcomere organization, skeletal muscle contraction	1.96899	4.01184	3.02309	12.6747	13.8943	8.15211
ENSG00000289038	5.64986	1.94037	0.911561	2.12862	0.0332855	0.999975	chrX	68498309	68498989	-		lncRNA									0.984493	2.00592	4.03078	8.77477	8.93205	9.17113
ENSG00000243415	4.80912	1.93011	0.978093	1.97334	0.048457	0.999975	chr3	146064042	146105204	+		lncRNA									0.984493	3.00888	2.01539	7.7998	8.93205	6.11408
ENSG00000111186	11.9314	1.68865	0.621357	2.71768	0.00657416	0.999975	chr12	1529891	1647212	+	WNT5B	protein_coding	Ligand for members of the frizzled family of seven transmembrane receptors.	81029	GO:0005576	extracellular region	GO:0005102	signaling receptor binding	GO:0016055	Wnt signaling pathway	6.89145	5.0148	5.03848	23.3994	12.9018	18.3423
ENSG00000241749	8.66273	1.59041	0.746506	2.13047	0.0331327	0.999975	chr12	65758020	65826997	-	RPSAP52	transcribed_processed_pseudogene									6.89145	3.00888	3.02309	8.77477	10.9169	19.3613
ENSG00000232060	13.8462	1.56968	0.650393	2.41343	0.0158033	0.999975	chr9	30558880	30559481	-	SLC4A1APP1	processed_pseudogene									6.89145	8.02367	6.04618	33.1491	21.8339	7.1331
ENSG00000159860	13.0552	1.54823	0.661749	2.3396	0.0193042	0.999975	chr7	143800732	143817973	+	TCAF2P1	transcribed_unprocessed_pseudogene									6.89145	2.00592	11.0847	29.2492	16.8716	12.2282
ENSG00000137561	14.285	1.36645	0.579528	2.35787	0.01838	0.999975	chr8	63048553	63086053	-	TTPA	protein_coding	Binds alpha-tocopherol, enhances its transfer between separate membranes, and stimulates its release from liver cells (PubMed:7887897). Binds both phosphatidylinositol 3,4-bisphosphate and phosphatidylinositol 4,5-bisphosphate; the resulting conformation change is important for the release of the bound alpha-tocopherol (By similarity).	7274	GO:0005829, GO:0005770	cytosol, late endosome	GO:0120013, GO:1902936, GO:0043325, GO:0005546, GO:0008431	lipid transfer activity, phosphatidylinositol bisphosphate binding, phosphatidylinositol-3,4-bisphosphate binding, phosphatidylinositol-4,5-bisphosphate binding, vitamin E binding	GO:0032502, GO:0120009, GO:0051452, GO:0006629, GO:0060548, GO:0007584, GO:0009268, GO:0042360, GO:0051180	developmental process, intermembrane lipid transfer, intracellular pH reduction, lipid metabolic process, negative regulation of cell death, response to nutrient, response to pH, vitamin E metabolic process, vitamin transport	7.87594	12.0355	4.03078	22.4244	14.8867	24.4563
ENSG00000186714	12.2901	1.3295	0.603405	2.20333	0.0275715	0.999975	chr11	32602721	32794662	-	CCDC73	protein_coding		493860							5.90696	4.01184	11.0847	17.5495	17.8641	17.3232
ENSG00000279443	14.4302	1.30505	0.546823	2.3866	0.0170048	0.999975	chr1	28544460	28546542	+		TEC									8.86043	8.02367	8.06157	25.3493	14.8867	21.3993
ENSG00000226102	30.8822	1.14319	0.487428	2.34535	0.0190091	0.999975	chr7	35946294	35972587	+	SEPTIN7P3	unprocessed_pseudogene		646913							29.5348	11.0326	17.1308	51.6737	18.8565	57.0648
ENSG00000158220	14.442	1.06977	0.527904	2.02644	0.0427196	0.999975	chr3	138434586	138481686	+	ESYT3	protein_coding	Predicted to enable calcium ion binding activity and phospholipid binding activity. Predicted to be involved in endoplasmic reticulum-plasma membrane tethering and lipid transport. Located in endoplasmic reticulum-plasma membrane contact site. Is extrinsic component of cytoplasmic side of plasma membrane; integral component of plasma membrane; and intrinsic component of endoplasmic reticulum memb…	83850	GO:0016021	integral component of membrane	GO:0008289	lipid binding	GO:0006869	lipid transport	8.86043	8.02367	11.0847	19.4995	20.8414	18.3423
ENSG00000262454	15.9442	1.06966	0.544378	1.96492	0.0494235	0.999975	chr16	14301389	14331067	+	MIR193BHG	lncRNA		100129781							15.7519	9.02663	6.04618	15.5996	25.8037	23.4373

## Sheet: Pema vs GW down
GeneID	baseMean	log2FoldChange(C/B)	lfcSE	stat	pvalue	padj	chr	start	end	strand	gene_sym	gene_biotype	Description	EntrezGeneID	Cellular_Component_ID	Cellular_Component_Term	Molecular_Function_ID	Molecular_Function_Term	Biological_Process_ID	Biological_Process_Term	Pemafibrate_1	Pemafibrate_2	Pemafibrate_3	GW7647_1	GW7647_2	GW7647_3
ENSG00000230699	4.53704	-4.58262	1.46688	-3.12407	0.0017837	0.253142	chr1	911435	914948	+		lncRNA									7.45952	4.96063	13.7987	1.00342	0	0
ENSG00000285641	1.94679	-4.36808	1.75045	-2.49541	0.0125811	0.816385	chr1	153975850	153986246	-		protein_coding									4.26258	3.96851	3.44967	0	0	0
ENSG00000245468	1.85743	-4.31208	1.80798	-2.38503	0.0170779	0.939873	chr4	7093776	7103394	-	LINC02447	lncRNA									2.13129	2.97638	6.03693	0	0	0
ENSG00000259438	1.81531	-4.26276	1.80192	-2.36568	0.0179971	0.948886	chr15	52010999	52019095	-	MAPK6-DT	lncRNA		112543478							5.32823	2.97638	2.58725	0	0	0
ENSG00000228221	1.80306	-4.25483	1.79509	-2.37025	0.0177758	0.948886	chr3	177441910	177767379	+	LINC00578	lncRNA		100505566							4.26258	3.96851	2.58725	0	0	0
ENSG00000150175	1.68919	-4.17434	2.06937	-2.0172	0.0436745	0.999708	chr10	46870762	46895113	+	FRMPD2B	translated_unprocessed_pseudogene									0	4.96063	5.17451	0	0	0
ENSG00000289370	1.65932	-4.1321	1.85637	-2.22591	0.0260205	0.999708	chr2	95206349	95207459	-		lncRNA									4.26258	3.96851	1.72484	0	0	0
ENSG00000183690	1.62834	-4.10924	1.91016	-2.15125	0.0314563	0.999708	chrX	44147872	44343672	-	EFHC2	protein_coding	EF-hand domain-containing family member C2	80258	GO:0005930, GO:0036064, GO:0072686	axoneme, ciliary basal body, mitotic spindle	GO:0043014, GO:0005509	alpha-tubulin binding, calcium ion binding	GO:1990830, GO:0060285, GO:0000281, GO:0007052, GO:0010975	cellular response to leukemia inhibitory factor, cilium-dependent cell motility, mitotic cytokinesis, mitotic spindle organization, regulation of neuron projection development	5.32823	0.992127	3.44967	0	0	0
ENSG00000207523	1.57933	-4.07335	1.91753	-2.12427	0.0336475	0.999708	chr1	92840719	92840851	+	SNORA66	snoRNA	This gene encodes a non-coding RNA that functions in the biogenesis of other small nuclear RNAs. This RNA is found in the nucleolus, where it may be involved in the pseudouridylation of 18S ribosomal RNA. This RNA is found associated with the GAR1 protein. [provided by RefSeq, Apr 2009].	26782	GO:0005730	nucleolus			GO:0006396	RNA processing	1.06565	4.96063	3.44967	0	0	0
ENSG00000267197	1.49397	-3.98035	1.91133	-2.08251	0.0372961	0.999708	chr19	10490339	10491000	-		lncRNA									4.26258	2.97638	1.72484	0	0	0
ENSG00000173401	3.05264	-3.95983	1.60898	-2.46108	0.0138519	0.855782	chr12	75334670	75370560	+	GLIPR1L1	protein_coding	Plays a role in the binding between sperm and oocytes. Component of epididymosomes, one type of membranous microvesicules which mediate the transfer of lipids and proteins to spermatozoa plasma membrane during epididymal maturation. Also component of the CD9-positive microvesicules found in the cauda region.	256710	GO:0001669, GO:0031225, GO:0005615, GO:0045121, GO:0005886	acrosomal vesicle, anchored component of membrane, extracellular space, membrane raft, plasma membrane			GO:0007338	single fertilization	9.59081	5.95276	1.72484	0	0	1.04743
ENSG00000198580	2.82157	-3.84742	1.59423	-2.41333	0.0158073	0.897363	chr7	6673494	6676366	+		unprocessed_pseudogene									6.39387	6.94489	2.58725	1.00342	0	0
ENSG00000231738	2.59132	-3.72235	1.59854	-2.32859	0.0198809	0.999708	chr12	85014311	85036277	-	TSPAN19	protein_coding	Predicted to be integral component of membrane. Predicted to be integral component of plasma membrane. [provided by Alliance of Genome Resources, Apr 2022]	144448	GO:0016021	integral component of membrane					4.26258	5.95276	4.31209	0	1.02046	0
ENSG00000250090	2.5827	-3.72024	1.85529	-2.0052	0.0449412	0.999708	chr20	25835985	25836832	-		unprocessed_pseudogene									0	11.9055	2.58725	1.00342	0	0
ENSG00000248557	2.53496	-3.67415	1.68186	-2.18458	0.0289199	0.999708	chr3	126624792	126626061	+	METTL5P2	processed_pseudogene		100419878							9.59081	1.98425	2.58725	0	0	1.04743
ENSG00000261279	2.46636	-3.64299	1.63818	-2.2238	0.0261616	0.999708	chr15	32406178	32434992	-	ULK4P1	transcribed_unprocessed_pseudogene									4.26258	6.94489	2.58725	1.00342	0	0
ENSG00000137868	2.33173	-3.56814	1.68581	-2.11657	0.0342961	0.999708	chr15	74179466	74212267	-	STRA6	protein_coding	The protein encoded by this gene is a membrane protein involved in the metabolism of retinol. The encoded protein acts as a receptor for retinol/retinol binding protein complexes. This protein removes the retinol from the complex and transports it across the cell membrane. Defects in this gene are a cause of syndromic microphthalmia type 9 (MCOPS9). Several transcript variants encoding a few diff…	64220	GO:0005886, GO:0005886, GO:0005886, GO:0032991	plasma membrane, plasma membrane, plasma membrane, protein-containing complex	GO:0016918, GO:0019841, GO:0034632, GO:0038023	retinal binding, retinol binding, retinol transmembrane transporter activity, signaling receptor activity	GO:0001568, GO:0001822, GO:0003184, GO:0003281, GO:0007507, GO:0007612, GO:0007631, GO:0030324, GO:0030325, GO:0030540, GO:0034633, GO:0042297, GO:0043010, GO:0043583, GO:0043585, GO:0048286, GO:0048520, GO:0048546, GO:0048566, GO:0048589, GO:0048745, GO:0048844, GO:0050890, GO:0050905, GO:0060322, GO:0060323, GO:0060325, GO:0060426, GO:0060539, GO:0060900, GO:0061029, GO:0061038, GO:0061143, GO:…	blood vessel development, kidney development, pulmonary valve morphogenesis, ventricular septum development, heart development, learning, feeding behavior, lung development, adrenal gland development, female genitalia development, retinol transport, vocal learning, camera-type eye development, ear development, nose morphogenesis, lung alveolus development, positive regulation of behavior, digesti…	3.19694	1.98425	7.76176	0	0	1.04743
ENSG00000290015	2.28223	-3.52326	1.6445	-2.14245	0.0321574	0.999708	chr4	8159049	8160131	+		lncRNA									4.26258	4.96063	3.44967	0	1.02046	0
ENSG00000285867	5.37791	-2.78679	1.05715	-2.63613	0.00838567	0.661868	chr1	153586813	153606283	-		lncRNA									10.6565	8.92914	8.62418	3.01025	0	1.04743
ENSG00000277702	5.07085	-2.69782	1.13801	-2.37064	0.0177573	0.948886	chr1	143419625	143420207	-		unprocessed_pseudogene									9.59081	9.92127	6.89934	4.01367	0	0
ENSG00000279726	3.48312	-2.53994	1.27552	-1.9913	0.0464481	0.999708	chr5	140785698	140828549	-		lncRNA									9.59081	3.96851	4.31209	2.00683	1.02046	0
ENSG00000152822	4.62013	-2.52256	1.11952	-2.25325	0.0242436	0.999708	chr6	146027646	146437601	+	GRM1	protein_coding	G-protein coupled receptor for glutamate. Ligand binding causes a conformation change that triggers signaling via guanine nucleotide-binding proteins (G proteins) and modulates the activity of down-stream effectors. Signaling activates a phosphatidylinositol-calcium second messenger system. May participate in the central action of glutamate in the CNS, such as long-term potentiation in the hippoc…	2911	GO:0030425, GO:0038037, GO:0038038, GO:0098978, GO:0005887, GO:0005634, GO:0005886, GO:0098839, GO:0098685	dendrite, G protein-coupled receptor dimeric complex, G protein-coupled receptor homodimeric complex, glutamatergic synapse, integral component of plasma membrane, nucleus, plasma membrane, postsynaptic density membrane, Schaffer collateral - CA1 synapse	GO:0001640, GO:0098872, GO:0004930, GO:0099530, GO:0008066, GO:0099583	adenylate cyclase inhibiting G protein-coupled glutamate receptor activity, G protein-coupled neurotransmitter receptor activity involved in regulation of postsynaptic cytosolic calcium ion concentration, G protein-coupled receptor activity, G protein-coupled receptor activity involved in regulation of postsynaptic membrane potential, glutamate receptor activity, neurotransmitter receptor activit…	GO:0000187, GO:0000186, GO:0071257, GO:0007268, GO:0007216, GO:0007186, GO:0098712, GO:0007626, GO:0051482, GO:0051930, GO:0051966, GO:0019233	activation of MAPK activity, activation of MAPKK activity, cellular response to electrical stimulus, chemical synaptic transmission, G protein-coupled glutamate receptor signaling pathway, G protein-coupled receptor signaling pathway, L-glutamate import across plasma membrane, locomotory behavior, positive regulation of cytosolic calcium ion concentration involved in phospholipase C-activating G …	6.39387	5.95276	11.2114	0	1.02046	3.14228
ENSG00000275895	125.066	-2.51262	1.224	-2.05279	0.0400929	0.999708	chr21	6484623	6499248	-	U2AF1L5	artifact		102724594	GO:0089701	U2AF complex	GO:0046872, GO:0003723	metal ion binding, RNA binding	GO:0000398	mRNA splicing, via spliceosome	289.856	338.315	10.349	16.0547	60.2074	35.6125
ENSG00000260668	5.60862	-2.47562	1.17122	-2.1137	0.0345407	0.999708	chr16	64260570	64261239	-		processed_pseudogene									2.13129	23.811	2.58725	2.00683	1.02046	2.09485
ENSG00000226180	7.06279	-2.30406	0.888074	-2.59445	0.00947428	0.699515	chr16	87693537	87696147	-	LOC100129215	lncRNA		100129215							12.7877	13.8898	8.62418	4.01367	3.06139	0
ENSG00000265366	4.71249	-2.15701	1.0614	-2.03224	0.0421297	0.999708	chr10	46759019	46786770	-	GLUD1P2	transcribed_unprocessed_pseudogene									11.7221	7.93701	3.44967	1.00342	1.02046	3.14228
ENSG00000159904	7.2785	-1.90505	0.835686	-2.27963	0.0226297	0.999708	chr7	5110184	5144546	-	ZNF890P	transcribed_unprocessed_pseudogene									11.7221	8.92914	13.7987	1.00342	6.12278	2.09485
ENSG00000261210	10.5586	-1.76175	0.675152	-2.60942	0.00906959	0.688719	chr16	19285731	19322145	+	CLEC19A	protein_coding	Predicted to enable carbohydrate binding activity. Predicted to be located in extracellular region. [provided by Alliance of Genome Resources, Apr 2022]	728276	GO:0005576	extracellular region	GO:0005515, GO:0030246	protein binding, carbohydrate binding			18.116	17.8583	12.9363	2.00683	5.10232	7.33198
ENSG00000276600	11.7563	-1.72769	0.641525	-2.6931	0.00707902	0.598136	chr1	205976740	206003461	-	RAB7B	protein_coding	Predicted to enable GTP binding activity and GTPase activity. Involved in late endosome to Golgi transport; positive regulation of megakaryocyte differentiation; and regulation of gene expression. Located in cytoplasmic vesicle; lysosome; and trans-Golgi network. [provided by Alliance of Genome Resources, Apr 2022]	338382	GO:0005764, GO:0005764, GO:0005770, GO:0005770, GO:0005794, GO:0005802, GO:0030670, GO:0031902, GO:0045335, GO:0045335	lysosome, lysosome, late endosome, late endosome, Golgi apparatus, trans-Golgi network, phagocytic vesicle membrane, late endosome membrane, phagocytic vesicle, phagocytic vesicle	GO:0005525, GO:0003924	GTP binding, GTPase activity	GO:0008333, GO:0015031, GO:0032755, GO:0034144, GO:0034164, GO:0034499, GO:0045654, GO:0051092, GO:0071346, GO:0090385	endosome to lysosome transport, protein transport, positive regulation of interleukin-6 production, negative regulation of toll-like receptor 4 signaling pathway, negative regulation of toll-like receptor 9 signaling pathway, late endosome to Golgi transport, positive regulation of megakaryocyte differentiation, positive regulation of NF-kappaB transcription factor activity, cellular response to …	15.9847	21.8268	16.3859	4.01367	9.18417	3.14228
ENSG00000167703	73.1204	-1.69864	0.264278	-6.42747	1.29748e-10	1.8637e-07	chr17	1569268	1628886	-	SLC43A2	protein_coding	This gene encodes a member of the L-amino acid transporter-3 or SLC43 family of transporters. The encoded protein mediates sodium-, chloride-, and pH-independent transport of L-isomers of neutral amino acids, including leucine, phenylalanine, valine and methionine. This protein may contribute to the transfer of amino acids across the placental membrane to the fetus. [provided by RefSeq, Mar 2016].	124935	GO:0005886, GO:0016323	plasma membrane, basolateral plasma membrane	GO:0005515, GO:0015171, GO:0015175, GO:0015179, GO:0015188, GO:0015190, GO:0015191, GO:0015192, GO:0015192	protein binding, amino acid transmembrane transporter activity, neutral L-amino acid transmembrane transporter activity, L-amino acid transmembrane transporter activity, L-isoleucine transmembrane transporter activity, L-leucine transmembrane transporter activity, L-methionine transmembrane transporter activity, L-phenylalanine transmembrane transporter activity, L-phenylalanine transmembrane tra…	GO:0006865, GO:0015804, GO:0015818, GO:0015820, GO:0015821, GO:0015823, GO:0015823, GO:0051956, GO:1902475, GO:1905533	amino acid transport, neutral amino acid transport, isoleucine transport, L-leucine transport, methionine transport, phenylalanine transport, phenylalanine transport, negative regulation of amino acid transport, L-alpha-amino acid transmembrane transport, negative regulation of L-leucine import across plasma membrane	124.681	102.189	108.665	34.1162	41.839	27.2331
ENSG00000234567	7.13792	-1.66783	0.814902	-2.04666	0.040691	0.999708	chr6	133452857	133456605	-		lncRNA									12.7877	5.95276	13.7987	3.01025	2.04093	5.23713
ENSG00000163053	15.6247	-1.56961	0.562691	-2.78947	0.00527946	0.497926	chr2	230034982	230068993	-	SLC16A14	protein_coding	Predicted to enable monocarboxylic acid transmembrane transporter activity. Predicted to be involved in monocarboxylic acid transport. Predicted to be integral component of plasma membrane. [provided by Alliance of Genome Resources, Apr 2022]	151473	GO:0005886	plasma membrane	GO:0008028, GO:0015293	monocarboxylic acid transmembrane transporter activity, symporter activity	GO:0015718, GO:0055085	monocarboxylic acid transport, transmembrane transport	25.5755	16.8662	27.5974	5.01708	6.12278	12.5691
ENSG00000198342	9.05329	-1.48046	0.69297	-2.13639	0.0326474	0.999708	chr19	12345944	12365905	-	ZNF442	protein_coding	Predicted to enable DNA-binding transcription factor activity, RNA polymerase II-specific and RNA polymerase II transcription regulatory region sequence-specific DNA binding activity. Predicted to be involved in regulation of transcription by RNA polymerase II. Predicted to be active in nucleus. [provided by Alliance of Genome Resources, Apr 2022]	79973	GO:0005634	nucleus	GO:0000977, GO:0000981, GO:0046872	RNA polymerase II transcription regulatory region sequence-specific DNA binding, DNA-binding transcription factor activity, RNA polymerase II-specific, metal ion binding	GO:0006357	regulation of transcription by RNA polymerase II	17.0503	10.9134	12.0739	5.01708	6.12278	3.14228
ENSG00000159251	18.5614	-1.47774	0.68342	-2.16227	0.0305971	0.999708	chr15	34790230	34795549	-	ACTC1	protein_coding	Actins are highly conserved proteins that are involved in various types of cell motility and are ubiquitously expressed in all eukaryotic cells.	70	GO:0005884, GO:0072562, GO:0044297, GO:0005737, GO:0005829, GO:0005869, GO:0070062, GO:0005615, GO:0030175, GO:0005925, GO:0031674, GO:0030027, GO:0016020, GO:0030017	actin filament, blood microparticle, cell body, cytoplasm, cytosol, dynactin complex, extracellular exosome, extracellular space, filopodium, focal adhesion, I band, lamellipodium, membrane, sarcomere	GO:0005524, GO:0000146, GO:0017022	ATP binding, microfilament motor activity, myosin binding	GO:0007015, GO:0030048, GO:0033275, GO:0031032, GO:0060048, GO:0055008, GO:0055003, GO:0060047, GO:0090131, GO:0010628, GO:0042493, GO:0045471, GO:0030240	actin filament organization, actin filament-based movement, actin-myosin filament sliding, actomyosin structure organization, cardiac muscle contraction, cardiac muscle tissue morphogenesis, cardiac myofibril assembly, heart contraction, mesenchyme migration, positive regulation of gene expression, response to drug, response to ethanol, skeletal muscle thin filament assembly	34.1007	16.8662	31.047	14.0478	15.307	0
ENSG00000205670	15.6728	-1.41088	0.699445	-2.01714	0.043681	0.999708	chr21	34375480	34416961	+	SMIM11	protein_coding	Small integral membrane protein 11	54065	GO:0016021	integral component of membrane	GO:0003674, GO:0005515	molecular_function, protein binding	GO:0008150	biological_process	13.8534	47.6221	6.89934	7.02392	8.16371	10.4743
ENSG00000235316	15.0897	-1.33628	0.563927	-2.3696	0.0178073	0.948886	chr10	73731824	73733638	+	DUSP8P5	processed_pseudogene									19.1816	25.7953	19.8356	8.02733	4.08186	13.6165
ENSG00000272129	10.1353	-1.33361	0.674841	-1.97618	0.0481344	0.999708	chr6	80355424	80356859	+		lncRNA									8.52516	16.8662	18.1108	7.02392	7.14325	3.14228
ENSG00000267344	11.2331	-1.30436	0.632263	-2.06299	0.0391131	0.999708	chr17	45396932	45397477	+		lncRNA									20.2473	14.8819	12.9363	8.02733	8.16371	3.14228
ENSG00000289562	33.0894	-1.24598	0.592693	-2.10224	0.0355321	0.999708	chr11	62574174	62575097	+		lncRNA									95.9081	18.8504	25.0101	9.03075	20.4093	29.3279
ENSG00000188825	14.7144	-1.21901	0.537196	-2.26921	0.0232553	0.999708	chr17	43338741	43389226	-	LINC00910	lncRNA									22.3786	17.8583	21.5604	12.041	8.16371	6.28456
ENSG00000118946	24.3061	-1.16052	0.440551	-2.63425	0.00843232	0.661868	chr13	57631744	57729311	+	PCDH17	protein_coding	This gene belongs to the protocadherin gene family, a subfamily of the cadherin superfamily. The encoded protein contains six extracellular cadherin domains, a transmembrane domain, and a cytoplasmic tail differing from those of the classical cadherins. The encoded protein may play a role in the establishment and function of specific cell-cell connections in the brain. [provided by RefSeq, Jul 20…	27253	GO:0005886	plasma membrane	GO:0005509, GO:0005515	calcium ion binding, protein binding	GO:0007155	cell adhesion	39.4289	34.7244	26.735	13.0444	21.4297	10.4743
ENSG00000280614	37.966	-1.1407	0.530062	-2.15201	0.0313964	0.999708	chr21	8393419	8394341	-		lncRNA									49.0197	92.2678	15.5235	17.0581	20.4093	33.5176
ENSG00000258839	18.1002	-1.13847	0.530343	-2.14667	0.0318195	0.999708	chr16	89912119	89920973	+	MC1R	protein_coding	Receptor for MSH (alpha, beta and gamma) and ACTH. The activity of this receptor is mediated by G proteins which activate adenylate cyclase.	4157	GO:0016021, GO:0005886	integral component of membrane, plasma membrane	GO:0004980	melanocyte-stimulating hormone receptor activity	GO:0007187, GO:0007189, GO:0007189, GO:0009650, GO:0010739, GO:0019222, GO:0019233, GO:0032720, GO:0035556, GO:0042438, GO:0043473, GO:0045944, GO:0070914, GO:0090037, GO:2000253	G protein-coupled receptor signaling pathway, coupled to cyclic nucleotide second messenger, adenylate cyclase-activating G protein-coupled receptor signaling pathway, adenylate cyclase-activating G protein-coupled receptor signaling pathway, UV protection, positive regulation of protein kinase A signaling, regulation of metabolic process, sensory perception of pain, negative regulation of tumor …	38.3632	21.8268	14.6611	13.0444	9.18417	11.5217
ENSG00000108932	16.5322	-1.09484	0.507295	-2.1582	0.0309121	0.999708	chr17	68267026	68291267	-	SLC16A6	protein_coding	Predicted to enable monocarboxylic acid transmembrane transporter activity. Predicted to be involved in monocarboxylic acid transport. Predicted to be located in membrane. Predicted to be integral component of plasma membrane. [provided by Alliance of Genome Resources, Apr 2022]	9120	GO:0016021	integral component of membrane	GO:0022857	transmembrane transporter activity	GO:0015718, GO:0015734, GO:0055085	monocarboxylic acid transport, taurine transmembrane transport, transmembrane transport	17.0503	22.8189	27.5974	12.041	8.16371	11.5217
ENSG00000204539	18.4762	-1.07614	0.511842	-2.10249	0.03551	0.999708	chr6	31115087	31120446	-	CDSN	protein_coding	Important for the epidermal barrier integrity.	1041	GO:0005576	extracellular region	GO:0042803, GO:0042803	protein homodimerization activity, protein homodimerization activity	GO:0043589	skin morphogenesis	24.5098	17.8583	32.7719	11.0376	17.3479	7.33198
ENSG00000163492	25.8116	-1.07138	0.528829	-2.02595	0.0427699	0.999708	chr2	178829757	179050137	-	CCDC141	protein_coding	Predicted to be involved in axon guidance and cell adhesion. Predicted to act upstream of or within centrosome localization and cerebral cortex radially oriented cell migration. Predicted to be located in centrosome; cytoplasm; and plasma membrane. Predicted to be active in neuron projection. [provided by Alliance of Genome Resources, Apr 2022]	285025	GO:0005886	plasma membrane	GO:0005515	protein binding	GO:0007411, GO:0007155	axon guidance, cell adhesion	42.6258	28.7717	33.6343	16.0547	29.5935	4.1897
ENSG00000152785	14.1351	-1.04577	0.532906	-1.96239	0.0497174	0.999708	chr4	81030708	81057627	+	BMP3	protein_coding	Growth factor of the TGF-beta superfamily that plays an essential role in developmental process by inducing and patterning early skeletal formation and by negatively regulating bone density. Antagonizes the ability of certain osteogenic BMPs to induce osteoprogenitor differentitation and ossification (PubMed:11138004, PubMed:15269709). Initiates signaling cascades by associating with type II rece…	651	GO:0070062, GO:0005615	extracellular exosome, extracellular space	GO:0070700, GO:0005125, GO:0008083, GO:0005102	BMP receptor binding, cytokine activity, growth factor activity, signaling receptor binding	GO:0051216, GO:0007267, GO:0001649, GO:0010862, GO:0001501, GO:0060395	cartilage development, cell-cell signaling, osteoblast differentiation, positive regulation of pathway-restricted SMAD protein phosphorylation, skeletal system development, SMAD protein signal transduction	19.1816	19.8425	18.1108	7.02392	11.2251	9.42683
ENSG00000171408	21.2893	-1.03132	0.474752	-2.17233	0.029831	0.999708	chr6	135851701	136195574	+	PDE7B	protein_coding	The 3',5'-cyclic nucleotides cAMP and cGMP function as second messengers in a wide variety of signal transduction pathways. 3',5'-cyclic nucleotide phosphodiesterases (PDEs) catalyze the hydrolysis of cAMP and cGMP to the corresponding 5'-monophosphates and provide a mechanism to downregulate cAMP and cGMP signaling. This gene encodes a cAMP-specific phosphodiesterase, a member of the cyclic nucl…	27115	GO:0005634, GO:0005829, GO:0005829, GO:0045202, GO:0048471	nucleus, cytosol, cytosol, synapse, perinuclear region of cytoplasm	GO:0004114, GO:0046872	3',5'-cyclic-nucleotide phosphodiesterase activity, metal ion binding	GO:0007165	signal transduction	29.8381	17.8583	37.9464	12.041	12.2456	17.8062
ENSG00000172348	20.3017	-1.02919	0.490441	-2.09851	0.0358602	0.999708	chr6	46220736	46491972	-	RCAN2	protein_coding	Calcipressin-2	10231	GO:0005575, GO:0005634, GO:0005737	cellular_component, nucleus, cytoplasm	GO:0003676	nucleic acid binding	GO:0019722	calcium-mediated signaling	38.3632	22.8189	20.698	16.0547	8.16371	15.7114
ENSG00000080293	17.1151	-1.02163	0.505582	-2.02071	0.0433102	0.999708	chr2	119439843	119525301	-	SCTR	protein_coding	The protein encoded by this gene is a G protein-coupled receptor and belongs to the glucagon-VIP-secretin receptor family. It binds secretin which is the most potent regulator of pancreatic bicarbonate, electrolyte and volume secretion. Secretin and its receptor are suggested to be involved in pancreatic cancer and autism. [provided by RefSeq, Jul 2008].	6344	GO:0016021	integral component of membrane	GO:0004930	G protein-coupled receptor activity	GO:0007166	cell surface receptor signaling pathway	29.8381	21.8268	17.2484	13.0444	8.16371	12.5691
ENSG00000224837	24.6	-1.00071	0.414645	-2.41342	0.0158034	0.897363	chr1	168055901	168056422	-	GCSHP5	processed_pseudogene									36.2319	26.7874	35.3591	16.0547	13.266	19.9011

## Sheet: Pema vs GW up
GeneID	baseMean	log2FoldChange(C/B)	lfcSE	stat	pvalue	padj	chr	start	end	strand	gene_sym	gene_biotype	Description	EntrezGeneID	Cellular_Component_ID	Cellular_Component_Term	Molecular_Function_ID	Molecular_Function_Term	Biological_Process_ID	Biological_Process_Term	Pemafibrate_1	Pemafibrate_2	Pemafibrate_3	GW7647_1	GW7647_2	GW7647_3
ENSG00000226645	2.74463	4.94242	1.71493	2.882	0.00395157	0.428621	chr11	116773389	116774205	+	BUD13-DT	lncRNA		122455333							0	0	0	6.0205	1.02046	9.42683
ENSG00000217950	2.22614	4.64074	1.79283	2.5885	0.00963939	0.704632	chr2	131442644	131444587	-	NOC2LP2	processed_pseudogene									0	0	0	1.00342	8.16371	4.1897
ENSG00000233980	2.04186	4.5176	1.76339	2.56189	0.0104104	0.747678	chr7	76470162	76471058	-	FDPSP2	processed_pseudogene									0	0	0	6.0205	2.04093	4.1897
ENSG00000064655	1.88598	4.40116	1.8481	2.38145	0.0172446	0.94699	chr20	46894624	47188844	+	EYA2	protein_coding	Eyes absent homolog	2139	GO:0005634, GO:0005654, GO:0005739, GO:0005829	nucleus, nucleoplasm, mitochondrion, cytosol	GO:0046872, GO:0004725	metal ion binding, protein tyrosine phosphatase activity	GO:0006281, GO:0014706	DNA repair, striated muscle tissue development	0	0	0	1.00342	6.12278	4.1897
ENSG00000221539	1.87746	4.39569	1.77434	2.47737	0.0132355	0.841218	chr1	28578749	28578822	-	SNORD99	snoRNA		692212	GO:0005730	nucleolus			GO:0006396	RNA processing	0	0	0	4.01367	3.06139	4.1897
ENSG00000115112	1.87627	4.39493	2.02213	2.17342	0.0297489	0.999708	chr2	121216587	121285202	-	TFCP2L1	protein_coding	Transcription factor that facilitates establishment and maintenance of pluripotency in embryonic stem cells (ESCs) (PubMed:25215486, PubMed:26906118). With KLF2, acts as the major effector of self-renewal that mediates induction of pluripotency downstream of LIF/STAT3 and Wnt/beta-catenin signaling (By similarity). Required for normal duct development in the salivary gland and kidney (By similari…	29842	GO:0000785, GO:0005737, GO:0016020, GO:0005634	chromatin, cytoplasm, membrane, nucleus	GO:0001228, GO:0000981, GO:0000978, GO:1990837	DNA-binding transcription activator activity, RNA polymerase II-specific, DNA-binding transcription factor activity, RNA polymerase II-specific, RNA polymerase II cis-regulatory region sequence-specific DNA binding, sequence-specific double-stranded DNA binding	GO:0000902, GO:0007028, GO:0008340, GO:0002070, GO:0000122, GO:0045927, GO:0006357, GO:0007431	cell morphogenesis, cytoplasm organization, determination of adult lifespan, epithelial cell maturation, negative regulation of transcription by RNA polymerase II, positive regulation of growth, regulation of transcription by RNA polymerase II, salivary gland development	0	0	0	6.0205	0	5.23713
ENSG00000241889	1.8583	4.38346	1.85086	2.36834	0.0178679	0.948886	chr3	113885298	113886031	+	CTDNEP1P1	processed_pseudogene									0	0	0	6.0205	4.08186	1.04743
ENSG00000289130	1.72371	4.27061	2.08859	2.04473	0.0408816	0.999708	chr3	24137832	24294374	+		lncRNA									0	0	0	3.01025	0	7.33198
ENSG00000142583	1.70408	4.25635	1.87118	2.27469	0.0229245	0.999708	chr1	9035106	9088478	-	SLC2A5	protein_coding	The protein encoded by this gene is a fructose transporter responsible for fructose uptake by the small intestine. The encoded protein also is necessary for the increase in blood pressure due to high dietary fructose consumption. [provided by RefSeq, Jun 2016].	6518	GO:0016021, GO:0005886	integral component of membrane, plasma membrane	GO:0005353	fructose transmembrane transporter activity	GO:0003044, GO:0005975, GO:0009750, GO:0015755, GO:0015755, GO:0071332, GO:0106001, GO:1904659, GO:1990539	regulation of systemic arterial blood pressure mediated by a chemical signal, carbohydrate metabolic process, response to fructose, fructose transmembrane transport, fructose transmembrane transport, cellular response to fructose stimulus, intestinal hexose absorption, glucose transmembrane transport, fructose import across plasma membrane	0	0	0	2.00683	6.12278	2.09485
ENSG00000289306	1.54299	4.11141	1.89052	2.17475	0.029649	0.999708	chr5	142149435	142150200	+		lncRNA									0	0	0	2.00683	3.06139	4.1897
ENSG00000223704	1.53849	4.10801	1.89121	2.17216	0.0298438	0.999708	chr22	26858634	26968763	+	LINC01422	lncRNA									0	0	0	2.00683	4.08186	3.14228
ENSG00000149564	1.37291	3.94265	1.96548	2.00595	0.044862	0.999708	chr11	124752583	124762290	-	ESAM	protein_coding	Enables cell-cell adhesion mediator activity. Involved in several processes, including bicellular tight junction assembly; cell-cell adhesion; and regulation of actin cytoskeleton organization. Located in cell-cell junction and plasma membrane. Part of protein-containing complex. [provided by Alliance of Genome Resources, Apr 2022]	90952	GO:0005886, GO:0005886, GO:0005886, GO:0005911, GO:0005912, GO:0005923, GO:0032991	plasma membrane, plasma membrane, plasma membrane, cell-cell junction, adherens junction, bicellular tight junction, protein-containing complex	GO:0005515, GO:0098632, GO:0098632	protein binding, cell-cell adhesion mediator activity, cell-cell adhesion mediator activity	GO:0098609	cell-cell adhesion	0	0	0	2.00683	2.04093	4.1897
ENSG00000272682	1.35375	3.92615	2.00005	1.96303	0.049643	0.999708	chr22	19124309	19128449	-		lncRNA									0	0	0	4.01367	3.06139	1.04743
ENSG00000180353	2.22142	3.56395	1.73406	2.05527	0.0398533	0.999708	chr3	121631399	121660927	-	HCLS1	protein_coding	Enables RNA polymerase II-specific DNA-binding transcription factor binding activity and protein kinase binding activity. Involved in several processes, including positive regulation of intracellular signal transduction; positive regulation of protein phosphorylation; and regulation of transcription, DNA-templated. Located in cytosol; nucleus; and plasma membrane. Part of transcription regulator …	3059	GO:0005634, GO:0005634, GO:0005667, GO:0005737, GO:0005737, GO:0005739, GO:0005829, GO:0005886, GO:0030139	nucleus, nucleus, transcription regulator complex, cytoplasm, cytoplasm, mitochondrion, cytosol, plasma membrane, endocytic vesicle	GO:0003779	actin binding	GO:0030041	actin filament polymerization	0	0.992127	0	1.00342	7.14325	4.1897
ENSG00000213023	2.18513	3.55567	1.7042	2.08642	0.036941	0.999708	chr19	50621307	50639881	-	SYT3	protein_coding	Predicted to enable several functions, including phospholipid binding activity; protein dimerization activity; and syntaxin binding activity. Involved in positive regulation of dendrite extension. Located in endosome. [provided by Alliance of Genome Resources, Apr 2022]	84258	GO:0005768, GO:0005886, GO:0030658, GO:0070382	endosome, plasma membrane, transport vesicle membrane, exocytic vesicle	GO:0000149, GO:0001786, GO:0005509, GO:0005515, GO:0005544, GO:0005544, GO:0030276	SNARE binding, phosphatidylserine binding, calcium ion binding, protein binding, calcium-dependent phospholipid binding, calcium-dependent phospholipid binding, clathrin binding	GO:0017156	calcium-ion regulated exocytosis	0	0	0.862418	3.01025	7.14325	2.09485
ENSG00000232519	4.10284	3.50954	1.52686	2.29853	0.0215316	0.999708	chr1	155609776	155610380	-		lncRNA									1.06565	0.992127	0	11.0376	0	11.5217
ENSG00000188306	3.52486	3.31971	1.45479	2.28192	0.0224938	0.999708	chr3	169812870	169837773	+	LRRIQ4	protein_coding	Leucine-rich repeat and IQ domain-containing protein 4	344657	GO:0005737, GO:0043231	cytoplasm, intracellular membrane-bounded organelle	GO:0004722	protein serine/threonine phosphatase activity	GO:0007165	signal transduction	1.06565	0	0.862418	13.0444	4.08186	2.09485
ENSG00000180673	6.05068	3.096	1.03847	2.98131	0.00287015	0.352659	chr4	62816826	62818794	+	EXOC5P1	processed_pseudogene		644548							0	1.98425	1.72484	13.0444	13.266	6.28456
ENSG00000232993	2.83057	3.03816	1.52515	1.99204	0.0463663	0.999708	chr1	53069938	53085502	-		lncRNA									0	0	1.72484	6.0205	7.14325	2.09485
ENSG00000230432	4.17027	3.01494	1.30406	2.31196	0.02078	0.999708	chr2	219299002	219304130	+		lncRNA									0	0	2.58725	12.041	3.06139	7.33198
ENSG00000070601	4.44798	3.00184	1.18282	2.53788	0.0111528	0.76519	chr9	37650954	37746904	+	FRMPD1	protein_coding	Involved in establishment of protein localization to membrane and regulation of G protein-coupled receptor signaling pathway. Located in plasma membrane. Part of protein-containing complex. Colocalizes with cell cortex. [provided by Alliance of Genome Resources, Apr 2022]	22844	GO:0005829, GO:0005856, GO:0005886, GO:0005886, GO:0005938, GO:0005938, GO:0032991	cytosol, cytoskeleton, plasma membrane, plasma membrane, cell cortex, cell cortex, protein-containing complex	GO:0005515	protein binding	GO:0008277, GO:0090150	regulation of G protein-coupled receptor signaling pathway, establishment of protein localization to membrane	1.06565	1.98425	0	6.0205	7.14325	10.4743
ENSG00000164588	4.40021	2.97446	1.42411	2.08865	0.0367394	0.999708	chr5	45254948	45696498	-	HCN1	protein_coding	The membrane protein encoded by this gene is a hyperpolarization-activated cation channel that contributes to the native pacemaker currents in heart and neurons. The encoded protein can homodimerize or heterodimerize with other pore-forming subunits to form a potassium channel. This channel may act as a receptor for sour tastes. [provided by RefSeq, Oct 2011].	348980	GO:0005887	integral component of plasma membrane	GO:0030552, GO:0005249	cAMP binding, voltage-gated potassium channel activity	GO:0035725	sodium ion transmembrane transport	1.06565	1.98425	0	7.02392	16.3274	0
ENSG00000255282	4.07032	2.94042	1.34444	2.18709	0.0287357	0.999708	chr11	102746968	102836766	+	WTAPP1	transcribed_processed_pseudogene									0	0.992127	1.72484	6.0205	1.02046	14.664
ENSG00000279692	3.70646	2.76558	1.22822	2.2517	0.0243412	0.999708	chr17	81395609	81397144	-		TEC									1.06565	0	1.72484	6.0205	7.14325	6.28456
ENSG00000054356	7.22411	2.75501	0.946929	2.90942	0.00362099	0.407882	chr2	219289623	219309648	-	PTPRN	protein_coding	The protein encoded by this gene is a member of the protein tyrosine phosphatase (PTP) family. PTPs are known to be signaling molecules that regulate a variety of cellular processes including cell growth, differentiation, mitotic cycle, and oncogenic transformation. This PTP possesses an extracellular region, a single transmembrane region, and a single catalytic domain, and thus represents a rece…	5798	GO:0030141	secretory granule	GO:0004725, GO:0005515, GO:0008134, GO:0030507, GO:0044389	protein tyrosine phosphatase activity, protein binding, transcription factor binding, spectrin binding, ubiquitin-like protein ligase binding	GO:0000302, GO:0001553, GO:0030073, GO:0035773, GO:0035773, GO:0045944, GO:0051046, GO:1904692, GO:1990502	response to reactive oxygen species, luteinization, insulin secretion, insulin secretion involved in cellular response to glucose stimulus, insulin secretion involved in cellular response to glucose stimulus, positive regulation of transcription by RNA polymerase II, regulation of secretion, positive regulation of type B pancreatic cell proliferation, dense core granule maturation	1.06565	0	4.31209	13.0444	8.16371	16.7588
ENSG00000255366	3.20191	2.52249	1.28295	1.96617	0.0492794	0.999708	chr8	47190772	47193262	+		lncRNA									1.06565	0	1.72484	4.01367	6.12278	6.28456
ENSG00000263680	3.83104	2.36006	1.1949	1.97511	0.048256	0.999708	chr17	72425939	72428852	+		lncRNA									1.06565	0	2.58725	8.02733	8.16371	3.14228
ENSG00000278558	4.50501	2.25044	1.05986	2.12335	0.0337249	0.999708	chr22	18527802	18530573	+	TMEM191B	protein_coding	Predicted to be integral component of membrane. [provided by Alliance of Genome Resources, Apr 2022]	728229	GO:0016020	membrane					0	1.98425	2.58725	9.03075	7.14325	6.28456
ENSG00000225151	14.47	2.24594	0.787373	2.85245	0.00433843	0.445013	chr15	84199311	84230136	-	GOLGA2P7	transcribed_unprocessed_pseudogene									4.26258	2.97638	7.76176	53.1811	8.16371	10.4743
ENSG00000144648	5.66852	2.0656	1.00509	2.05515	0.0398649	0.999708	chr3	42804752	42887974	+	ACKR2	protein_coding	This gene encodes a beta chemokine receptor, which is predicted to be a seven transmembrane protein similar to G protein-coupled receptors. Chemokines and their receptor-mediated signal transduction are critical for the recruitment of effector immune cells to the inflammation site. This gene is expressed in a range of tissues and hemopoietic cells. The expression of this receptor in lymphatic end…	1238	GO:0005829, GO:0005887, GO:0043231, GO:0031965, GO:0005654	cytosol, integral component of plasma membrane, intracellular membrane-bounded organelle, nuclear membrane, nucleoplasm	GO:0019957, GO:0004950, GO:0005044	C-C chemokine binding, chemokine receptor activity, scavenger receptor activity	GO:0006935, GO:0006954	chemotaxis, inflammatory response	0	2.97638	3.44967	6.0205	16.3274	5.23713
ENSG00000232060	13.3491	1.97402	0.684991	2.88183	0.00395379	0.428621	chr9	30558880	30559481	-	SLC4A1APP1	processed_pseudogene									5.32823	3.96851	6.89934	34.1162	22.4502	7.33198
ENSG00000179300	6.31901	1.92778	0.950635	2.02789	0.0425718	0.999708	chrX	78656068	78659328	-	RTL3	protein_coding	May function as a transcriptional regulator. Plays a role in postnatal myogenesis, may be involved in the regulation of satellite cells self-renewal.	203430	GO:0005634	nucleus	GO:0003676, GO:0008270	nucleic acid binding, zinc ion binding			4.26258	1.98425	1.72484	8.02733	3.06139	18.8537
ENSG00000204778	9.74562	1.81761	0.773035	2.35126	0.0187099	0.965636	chr9	65287914	65323015	-	CBWD4P	unprocessed_pseudogene		653510							8.52516	1.98425	2.58725	10.0342	10.2046	25.1382
ENSG00000251141	7.17461	1.81156	0.824811	2.19634	0.0280676	0.999708	chr5	44742420	44808777	-	MRPS30-DT	lncRNA									3.19694	1.98425	4.31209	15.0512	13.266	5.23713
ENSG00000188505	5.73196	1.79942	0.910082	1.97721	0.0480181	0.999708	chr19	39196964	39201884	+	NCCRP1	protein_coding	Promotes cell proliferation.	342897	GO:0005737, GO:0070062, GO:0019005	cytoplasm, extracellular exosome, SCF ubiquitin ligase complex	GO:0005515, GO:0061630	protein binding, ubiquitin protein ligase activity	GO:0006516, GO:0008284, GO:0016567, GO:0031146, GO:0030433	glycoprotein catabolic process, positive regulation of cell population proliferation, protein ubiquitination, SCF-dependent proteasomal ubiquitin-dependent protein catabolic process, ubiquitin-dependent ERAD pathway	1.06565	3.96851	2.58725	5.01708	9.18417	12.5691
ENSG00000162415	5.53462	1.72691	0.880549	1.96118	0.0498584	0.999708	chr1	45016399	45306209	-	ZSWIM5	protein_coding	Zinc finger SWIM domain-containing protein 5	57643	GO:0031462, GO:0005615	Cul2-RING ubiquitin ligase complex, extracellular space	GO:0008270	zinc ion binding	GO:1902667	regulation of axon guidance	2.13129	2.97638	2.58725	11.0376	7.14325	7.33198
ENSG00000125510	8.66473	1.6928	0.766872	2.20741	0.0272856	0.999708	chr20	64080082	64100643	+	OPRL1	protein_coding	Kappa-type 3 opioid receptor	4987	GO:0016021, GO:0005886	integral component of membrane, plasma membrane	GO:0001626	nociceptin receptor activity	GO:0007193, GO:0007200, GO:0007218, GO:0007600, GO:0019233, GO:0019233, GO:0019722, GO:0032355, GO:0035810, GO:0038003, GO:0042755, GO:0043951, GO:0044849, GO:0045776, GO:0106072, GO:1904059, GO:1990708	adenylate cyclase-inhibiting G protein-coupled receptor signaling pathway, phospholipase C-activating G protein-coupled receptor signaling pathway, neuropeptide signaling pathway, sensory perception, sensory perception of pain, sensory perception of pain, calcium-mediated signaling, response to estradiol, positive regulation of urine volume, G protein-coupled opioid receptor signaling pathway, ea…	2.13129	3.96851	6.03693	19.0649	6.12278	14.664
ENSG00000126778	9.94752	1.57783	0.688464	2.29181	0.0219168	0.999708	chr14	60643421	60658259	-	SIX1	protein_coding	The protein encoded by this gene is a homeobox protein that is similar to the Drosophila 'sine oculis' gene product. This gene is found in a cluster of related genes on chromosome 14 and is thought to be involved in limb development. Defects in this gene are a cause of autosomal dominant deafness type 23 (DFNA23) and branchiootic syndrome type 3 (BOS3). [provided by RefSeq, Jul 2008].	6495	GO:0000785, GO:0005634, GO:0005634, GO:0005654, GO:0005667, GO:0005667, GO:0005730, GO:0005737	chromatin, nucleus, nucleus, nucleoplasm, transcription regulator complex, transcription regulator complex, nucleolus, cytoplasm	GO:0003700, GO:0000976	DNA-binding transcription factor activity, transcription cis-regulatory region binding	GO:0045892	negative regulation of transcription, DNA-templated	2.13129	3.96851	8.62418	17.0581	14.2865	13.6165
ENSG00000159860	13.5456	1.52575	0.648886	2.35134	0.0187057	0.965636	chr7	143800732	143817973	+	TCAF2P1	transcribed_unprocessed_pseudogene									11.7221	6.94489	2.58725	30.1025	17.3479	12.5691
ENSG00000177453	12.5143	1.51	0.622469	2.42582	0.0152737	0.890464	chr5	43192071	43280850	+	NIM1K	protein_coding	Serine/threonine-protein kinase NIM1	167359	GO:0005737, GO:0005634	cytoplasm, nucleus	GO:0005524, GO:0000287, GO:0106310, GO:0004674, GO:0106311	ATP binding, magnesium ion binding, protein serine kinase activity, protein serine/threonine kinase activity, protein threonine kinase activity	GO:0042149, GO:0035556, GO:0006468	cellular response to glucose starvation, intracellular signal transduction, protein phosphorylation	9.59081	3.96851	6.03693	17.0581	12.2456	26.1857
ENSG00000213071	9.5612	1.45435	0.684552	2.12453	0.033626	0.999708	chr6	160453428	160520269	-	LPAL2	transcribed_unprocessed_pseudogene									4.26258	4.96063	6.03693	8.02733	18.3683	15.7114
ENSG00000144227	17.4959	1.41646	0.623262	2.27265	0.023047	0.999708	chr2	138669157	138780390	-	NXPH2	protein_coding	May be signaling molecules that resemble neuropeptides and that act by binding to alpha-neurexins and possibly other receptors.	11249	GO:0005576	extracellular region	GO:0005102	signaling receptor binding	GO:0007218	neuropeptide signaling pathway	5.32823	11.9055	11.2114	10.0342	20.4093	46.0867
ENSG00000099338	9.46619	1.38456	0.70301	1.96947	0.0488986	0.999708	chr19	38335775	38370943	+	CATSPERG	protein_coding	CATSPERG is a subunit of the CATSPER (see CATSPER1; MIM 606389) sperm calcium channel, which is required for sperm hyperactivated motility and male fertility (Wang et al., 2009 [PubMed 19516020]).[supplied by OMIM, Jul 2010].	57828	GO:0036128, GO:0097228	CatSper complex, sperm principal piece			GO:0007283, GO:0030154	spermatogenesis, cell differentiation	5.32823	7.93701	2.58725	10.0342	19.3888	11.5217
ENSG00000262454	15.5703	1.33286	0.543852	2.45077	0.014255	0.871814	chr16	14301389	14331067	+	MIR193BHG	lncRNA		100129781							10.6565	10.9134	5.17451	16.0547	26.5321	24.0908
ENSG00000253882	21.7533	1.3224	0.45474	2.90805	0.00363695	0.407882	chr7	143721660	143836933	-		transcribed_unprocessed_pseudogene									17.0503	11.9055	8.62418	35.1196	31.6344	26.1857
ENSG00000136928	18.4001	1.2771	0.501038	2.54891	0.010806	0.76519	chr9	98288109	98708935	-	GABBR2	protein_coding	The multi-pass membrane protein encoded by this gene belongs to the G-protein coupled receptor 3 family and GABA-B receptor subfamily. The GABA-B receptors inhibit neuronal activity through G protein-coupled second-messenger systems, which regulate the release of neurotransmitters, and the activity of ion channels and adenylyl cyclase. This receptor subunit forms an active heterodimeric complex w…	9568	GO:0016021	integral component of membrane	GO:0004965	G protein-coupled GABA receptor activity	GO:0007186, GO:0007193, GO:0007194, GO:0007214, GO:0007214, GO:0007268, GO:0051932, GO:0150099	G protein-coupled receptor signaling pathway, adenylate cyclase-inhibiting G protein-coupled receptor signaling pathway, negative regulation of adenylate cyclase activity, gamma-aminobutyric acid signaling pathway, gamma-aminobutyric acid signaling pathway, chemical synaptic transmission, synaptic transmission, GABAergic, neuron-glial cell signaling	11.7221	12.8976	7.76176	25.0854	18.3683	34.5651
ENSG00000271360	18.1315	1.26292	0.516754	2.44394	0.0145277	0.875385	chr10	11611305	11612227	+	USP6NL-AS1	lncRNA		107984208							10.6565	11.9055	9.4866	18.0615	38.7776	19.9011
ENSG00000204791	19.1535	1.25296	0.498142	2.51527	0.0118941	0.798348	chr8	144049079	144051655	+	SMPD5	transcribed_unitary_pseudogene									8.52516	16.8662	8.62418	21.0717	34.6958	25.1382
ENSG00000270082	12.9926	1.22227	0.611484	1.99886	0.0456236	0.999708	chr16	87326987	87327584	+		lncRNA									11.7221	3.96851	7.76176	15.0512	13.266	26.1857
ENSG00000214185	13.1746	1.22012	0.617279	1.97661	0.0480862	0.999708	chr20	34213495	34215892	-	XPOTP1	processed_pseudogene		170559							11.7221	7.93701	4.31209	27.0922	11.2251	16.7588
ENSG00000214128	12.1068	1.16854	0.575826	2.02933	0.0424247	0.999708	chr7	138797952	138838101	+	TMEM213	protein_coding	Transmembrane protein 213	155006	GO:0016021	integral component of membrane					7.45952	8.92914	6.03693	16.0547	15.307	18.8537
ENSG00000177181	282.698	1.15153	0.151657	7.59297	3.12661e-14	1.12277e-10	chr1	42380792	42424232	+	RIMKLA	protein_coding	Predicted to enable N-acetyl-L-aspartate-L-glutamate ligase activity. Predicted to be involved in glutamine family amino acid metabolic process. Predicted to be located in cytosol. Predicted to be active in cytoplasm. [provided by Alliance of Genome Resources, Apr 2022]	284716	GO:0005737, GO:0005829	cytoplasm, cytosol	GO:0005524	ATP binding	GO:0009064, GO:0036211	glutamine family amino acid metabolic process, protein modification process	168.372	177.591	180.245	398.356	329.61	442.014
ENSG00000255629	16.5851	1.14934	0.524766	2.1902	0.0285095	0.999708	chr12	64146388	64147857	-		lncRNA									10.6565	9.92127	10.349	16.0547	33.6753	18.8537
ENSG00000164849	33.3807	1.14889	0.375528	3.05939	0.00221792	0.296349	chr7	1044546	1059261	+	GPR146	protein_coding	Predicted to enable G protein-coupled receptor activity. Predicted to be involved in G protein-coupled receptor signaling pathway. Located in plasma membrane. [provided by Alliance of Genome Resources, Apr 2022]	115330	GO:0005886	plasma membrane	GO:0004930	G protein-coupled receptor activity	GO:0007186	G protein-coupled receptor signaling pathway	17.0503	20.8347	24.1477	52.1777	32.6548	53.4187
ENSG00000257607	23.9568	1.14232	0.425962	2.68174	0.00732399	0.608103	chr7	1055360	1059261	-		lncRNA									11.7221	13.8898	18.9732	39.1332	27.5525	32.4702
ENSG00000106327	44.5725	1.14171	0.322715	3.53781	0.000403457	0.0826951	chr7	100620416	100642779	-	TFR2	protein_coding	This gene encodes a single-pass type II membrane protein, which is a member of the transferrin receptor-like family. This protein mediates cellular uptake of transferrin-bound iron, and may be involved in iron metabolism, hepatocyte function and erythrocyte differentiation. Mutations in this gene have been associated with hereditary hemochromatosis type III. Alternatively spliced transcript varia…	7036	GO:0005886, GO:0005886, GO:0005886, GO:0009897, GO:0009897, GO:0031410, GO:0098794, GO:1990712	plasma membrane, plasma membrane, plasma membrane, external side of plasma membrane, external side of plasma membrane, cytoplasmic vesicle, postsynapse, HFE-transferrin receptor complex	GO:0004998, GO:0004998, GO:0005515, GO:0039706	transferrin receptor activity, transferrin receptor activity, protein binding, co-receptor binding	GO:0006826, GO:0006879, GO:0006879, GO:0006898, GO:0006953, GO:0010039, GO:0033572, GO:0045807, GO:0045944, GO:0060586, GO:0071281, GO:0090277, GO:0099072, GO:0140298, GO:0140298, GO:1903319	iron ion transport, intracellular iron ion homeostasis, intracellular iron ion homeostasis, receptor-mediated endocytosis, acute-phase response, response to iron ion, transferrin transport, positive regulation of endocytosis, positive regulation of transcription by RNA polymerase II, multicellular organismal-level iron ion homeostasis, cellular response to iron ion, positive regulation of peptide…	27.7068	21.8268	33.6343	67.2289	50.0027	67.0353
ENSG00000154133	37.4312	1.11482	0.407317	2.73697	0.00620082	0.540587	chr11	124883691	124898500	-	ROBO4	protein_coding	Predicted to enable cell-cell adhesion mediator activity. Involved in angiogenesis and establishment of endothelial barrier. Located in extracellular exosome. Implicated in aortic valve disease 3. [provided by Alliance of Genome Resources, Apr 2022]	54538	GO:0005886, GO:0016020, GO:0030424, GO:0070062	plasma membrane, membrane, axon, extracellular exosome	GO:0005515, GO:0038023, GO:0098632	protein binding, signaling receptor activity, cell-cell adhesion mediator activity	GO:0001525, GO:0007156, GO:0007411, GO:0030334, GO:0061028, GO:0070593	angiogenesis, homophilic cell adhesion via plasma membrane adhesion molecules, axon guidance, regulation of cell migration, establishment of endothelial barrier, dendrite self-avoidance	29.8381	9.92127	31.047	50.1708	42.8595	60.7507
ENSG00000185022	274.614	1.10576	0.157707	7.01144	2.35873e-12	6.16015e-09	chr22	38200767	38216507	+	MAFF	protein_coding	The protein encoded by this gene is a basic leucine zipper (bZIP) transcription factor that lacks a transactivation domain. It is known to bind the US-2 DNA element in the promoter of the oxytocin receptor (OTR) gene and most likely heterodimerizes with other leucine zipper-containing proteins to enhance expression of the OTR gene during term pregnancy. The encoded protein can also form homodimer…	23764	GO:0005634	nucleus	GO:0003677, GO:0003700	DNA binding, DNA-binding transcription factor activity	GO:0000122, GO:0001701, GO:0006357, GO:0006357, GO:0007567, GO:0035914, GO:0045604, GO:0045944	negative regulation of transcription by RNA polymerase II, in utero embryonic development, regulation of transcription by RNA polymerase II, regulation of transcription by RNA polymerase II, parturition, skeletal muscle cell differentiation, regulation of epidermal cell differentiation, positive regulation of transcription by RNA polymerase II	155.584	211.323	156.098	394.343	385.735	344.603
ENSG00000151006	15.8268	1.09282	0.533959	2.04663	0.040694	0.999708	chr16	31083437	31089628	-	PRSS53	protein_coding	In vitro can degrade the fibrinogen alpha chain of as well as pro-urokinase-type plasminogen activator.	339105	GO:0005576	extracellular region	GO:0004252	serine-type endopeptidase activity	GO:0006508	proteolysis	8.52516	15.874	6.03693	21.0717	20.4093	23.0434
ENSG00000167772	719.166	1.05459	0.190306	5.54154	2.99816e-08	2.97003e-05	chr19	8363289	8374370	+	ANGPTL4	protein_coding	This gene encodes a glycosylated, secreted protein containing a C-terminal fibrinogen domain. The encoded protein is induced by peroxisome proliferation activators and functions as a serum hormone that regulates glucose homeostasis, lipid metabolism, and insulin sensitivity. This protein can also act as an apoptosis survival factor for vascular endothelial cells and can prevent metastasis by inhi…	51129	GO:0005615	extracellular space	GO:0004857, GO:0004857, GO:0005515, GO:0042802	enzyme inhibitor activity, enzyme inhibitor activity, protein binding, identical protein binding	GO:0001525, GO:0043066	angiogenesis, negative regulation of apoptotic process	443.308	451.418	507.102	1048.57	627.585	1237.01
ENSG00000146205	39.7707	1.04678	0.336555	3.11027	0.00186917	0.26194	chr2	241188509	241225976	+	ANO7	protein_coding	Anoctamin	50636	GO:0016021	integral component of membrane	GO:0005229, GO:0005229, GO:0005229, GO:0005254, GO:0046983	intracellularly calcium-gated chloride channel activity, intracellularly calcium-gated chloride channel activity, intracellularly calcium-gated chloride channel activity, chloride channel activity, protein dimerization activity	GO:0061588	calcium activated phospholipid scrambling	29.8381	25.7953	22.4229	63.2152	41.839	55.5136
ENSG00000253288	16.9657	1.04621	0.501444	2.0864	0.0369423	0.999708	chr8	137809444	138083657	-		lncRNA									11.7221	13.8898	7.76176	24.082	26.5321	17.8062
ENSG00000176998	31.9977	1.01802	0.379979	2.67915	0.00738101	0.611071	chr6	29791753	29792750	-	HCG4	unprocessed_pseudogene									13.8534	19.8425	29.3222	42.1435	43.8799	42.9445
ENSG00000289182	21.1369	1.01024	0.491126	2.05699	0.0396872	0.999708	chr17	81515062	81516412	+		lncRNA									14.919	8.92914	18.1108	22.0752	41.839	20.9485
ENSG00000143847	360.092	1.00743	0.130569	7.71568	1.20343e-14	6.47903e-11	chr1	203026491	203078740	+	PPFIA4	protein_coding	PPFIA4, or liprin-alpha-4, belongs to the liprin-alpha gene family. See liprin-alpha-1 (LIP1, or PPFIA1; MIM 611054) for background on liprins.[supplied by OMIM, Mar 2008].	8497	GO:0048786	presynaptic active zone	GO:0005515	protein binding	GO:0050808	synapse organization	241.902	243.071	232.853	467.592	436.759	538.377
ENSG00000163207	57.4964	1.00478	0.300199	3.34704	0.000816791	0.141354	chr1	152908546	152911886	+	IVL	protein_coding	Part of the insoluble cornified cell envelope (CE) of stratified squamous epithelia.	3713	GO:0005813, GO:0001533, GO:0005737, GO:0005829, GO:0070062, GO:0016604	centrosome, cornified envelope, cytoplasm, cytosol, extracellular exosome, nuclear body	GO:0005515	protein binding	GO:0018153, GO:0031424, GO:0030216, GO:0018149, GO:0010224	isopeptide cross-linking via N6-(L-isoglutamyl)-L-lysine, keratinization, keratinocyte differentiation, peptide cross-linking, response to UV-B	37.2976	28.7717	48.2954	61.2084	89.8008	79.6044
ENSG00000164056	67.1654	1.00043	0.252162	3.96743	7.26526e-05	0.0229359	chr4	123396795	123403760	+	SPRY1	protein_coding	Involved in negative regulation of fibroblast growth factor receptor signaling pathway. Located in Golgi apparatus; cytosol; and nucleoplasm. [provided by Alliance of Genome Resources, Apr 2022]	10252	GO:0005737, GO:0016020	cytoplasm, membrane	GO:0005515	protein binding	GO:0008285, GO:0070373, GO:0046580, GO:0001759	negative regulation of cell population proliferation, negative regulation of ERK1 and ERK2 cascade, negative regulation of Ras protein signal transduction, organ induction	39.4289	43.6536	50.8827	95.3246	85.719	87.9838
